# Supplementary material for: Probing the distinct chemosensitivity of Plasmodium vivax liver stage parasites and demonstration of 8-aminoquinoline radical cure activity in vitro
Source: Sci Rep. 2021 Oct 7;11:19905. doi: 10.1038/s41598-021-99152-9 (PMC8497498; doi:10.1038/s41598-021-99152-9)
Supplement: Supplementary file 2 — Supplementary Information 2. [file 41598_2021_99152_MOESM2_ESM.xlsx]

## Sheet: Figure1A
Included here is a list of all compounds for which either single point or dose response data were obtained and analyzed in this report. Colors match those in Fig. 1A. Some libraries such as the Stasis Box were provided as structure-blind, in which case the structure was provided only if the compound was active or if the structure information could be found elsewhere, such as a previous publicatio…
RCL Member	Malaria Box Member	Pathogen Box Member	Stasis Box Member	Photodiversity Member	Stage V Member	Antibiotics Member	Molecule Name	Synonyms	SMILES
TRUE				TRUE		TRUE	UGA-0000343	Fosmidomycin, MMV000037	ON(CCCP(O)(O)=O)C=O
TRUE		TRUE		TRUE			UGA-0000248	160393, MMV000023, Primaquine	COc1cc(NC(C)CCCN)c2ncccc2c1
TRUE		TRUE		TRUE			UGA-0000190	Doxycycline, Doxycycline hydrochloride, MMV000011	C[C@@H]1C2[C@H](O)C3[C@H](N(C)C)C(O)=C(C(N)=O)C(=O)[C@@]3(O)C(O)=C2C(=O)C2=C1C=CC=C2O
TRUE				TRUE			UGA-0000586	Cycloguanil, MMV000052	CSc1nc(O)nc(n1)-c1ccc(Cl)cc1
TRUE				TRUE			UGA-0000228	MMV000024, Pyrimethamine	CCC1=C(C(N)=NC(N)=N1)C1=CC=C(Cl)C=C1
TRUE				TRUE			UGA-0000250	Atovaquone, MMV000046	OC1=C([C@H]2CC[C@@H](CC2)C2=CC=C(Cl)C=C2)C(=O)C2=CC=CC=C2C1=O
TRUE				TRUE			UGA-0000257	AN13762, AN762, Anacor 13762.13, MMV675867	CC1=C(OC2=NC=C(N=C2)C(=O)N2CC(C)(O)C2)C=CC2=C1B(O)OC2
TRUE				TRUE			UGA-0000261	DSM421, DSM421001, MMV669059	CC1=NC2=NC(=NN2C(NC2=CN=C(C=C2)C(F)(F)F)=C1)C(C)(F)F
TRUE				TRUE			UGA-0000325	ELQ-300, MMV034055	COC1=C(Cl)C=C2C(=O)C(=C(C)NC2=C1)C1=CC=C(OC2=CC=C(OC(F)(F)F)C=C2)C=C1
TRUE				TRUE			UGA-0000344	Azithromycin, MMV000007	CCC1OC(=O)C(C)C(OC2CC(C)(OC)C(O)C(C)O2)C(C)C(OC2OC(C)CC(C2O)N(C)C)C(C)(O)CC(C)CN(C)C(C)C(O)C1(C)O
TRUE				TRUE			UGA-0001338	MMV000030, THIOSTREPTON, UGA-0002723	CCC(C)C1NC2C=CC3=C(N=C(C=C3C(C)O)C(=O)OC(C)C3NC(=O)C4=CSC(=N4)C(NC(=O)C4CSC(=N4)C(NC(=O)C(NC(=O)C4=CSC(=N4)C4(CCC(=NC4C4=CSC3=N4)C3=NC(=CS3)C(=O)NC(=C)C(=O)NC(=C)C(N)=O)NC(=O)C(C)NC(=O)C(=C)NC(=O)C(C)NC1=O)C(C)O)=CC)C(C)(O)C(C)O)C2O
TRUE				TRUE			UGA-0002598	Halofantrine, MMV000012	CCCCN(CCCC)CCC(O)C1=C2C=CC(=CC2=C2C=C(Cl)C=C(Cl)C2=C1)C(F)(F)F
TRUE				TRUE			UGA-0002700	MMV000021, Pamaquine	CCN(CC)CCCC(C)NC1=C2N=CC=CC2=CC(OC)=C1
TRUE				TRUE			UGA-0002707	MMV000022, Piperaquine	ClC1=CC2=NC=CC(N3CCN(CCCN4CCN(CC4)C4=C5C=CC(Cl)=CC5=NC=C4)CC3)=C2C=C1
TRUE				TRUE			UGA-0002716	MMV642943, UCT943	NC1=NC=C(N=C1C1=CC=C(C=C1)C(F)(F)F)C1=CC=C(C=C1)C(=O)N1CCNCC1
TRUE				TRUE			UGA-0002718	MMV000025, Pyronaridine	COC1=NC2=C(NC3=CC(CN4CCCC4)=C(O)C(CN4CCCC4)=C3)C3=C(C=C(Cl)C=C3)N=C2C=C1
TRUE				TRUE			UGA-0002721	MMV390482, SJ733	FC1=C(C=C(NC(=O)C2C(N(CC(F)(F)F)C(=O)C3=CC=CC=C23)C2=CN=CC=C2)C=C1)C#N
TRUE				TRUE			UGA-0002722	MMV000018, NPC-1161B	COC1=C(OC2=CC(Cl)=C(Cl)C=C2)C2=C(C)C=CN=C2C(NC(C)CCCN)=C1
TRUE				TRUE			UGA-0015562	Artesunate, MMV000005, UGA-0002731	CC1CCC2C(C)C(OC(=O)CCC(O)=O)OC3OC4(C)CCC1C23OO4
TRUE				TRUE			UGA-0000065	Clindamycin, Clindamycin hydrochloride, MMV000051, UGA-0000345	[H][C@@](NC(=O)[C@@H]1C[C@@H](CCC)CN1C)([C@H](C)Cl)[C@@]1([H])O[C@H](SC)[C@H](O)[C@@H](O)[C@H]1O
TRUE				TRUE			UGA-0000068	MMV000028, Trimethoprim, UGA-0002711	COC1=CC(CC2=C(N)N=C(N)N=C2)=CC(OC)=C1OC
TRUE				TRUE			UGA-0000069	MMV000027, Sulfamethoxazole, UGA-0002699	CC1=CC(NS(=O)(=O)C2=CC=C(N)C=C2)=NO1
TRUE				TRUE			UGA-0000118	MMV000068, Tetracycline	[H][C@@]12C[C@@]3([H])C(=C(O)[C@]1(O)C(=O)C(C(N)=O)=C(O)[C@H]2N(C)C)C(=O)C1=C(C=CC=C1O)[C@@]3(C)O
TRUE				TRUE			UGA-0000153	Chloroquine Diphosphate, MMV000008, UGA-0002717	CCN(CC)CCCC(C)NC1=C2C=CC(Cl)=CC2=NC=C1
TRUE				TRUE			UGA-0000243	MMV390048	CS(=O)(=O)C1=CC=C(C=C1)C1=CN=C(N)C(=C1)C1=CN=C(C=C1)C(F)(F)F
TRUE				TRUE			UGA-0000246	DDD107498, M5717, MMV643121	FC1=CC2=C(C=C1)N=C(C=C2C(=O)NCCN1CCCC1)C1=CC=C(CN2CCOCC2)C=C1
TRUE				TRUE			UGA-0000249	MMV000043, Tafenoquine	COc1cc(C)c2c(Oc3cccc(c3)C(F)(F)F)c(OC)cc(NC(C)CCCN)c2n1
TRUE				TRUE			UGA-0000251	KAF156, MMV674751	CC1(C)N(CCN2C(NC3=CC=C(F)C=C3)=C(N=C12)C1=CC=C(F)C=C1)C(=O)CN
TRUE				TRUE			UGA-0000252	DSM265, MMV018912	CC1=NC2=NC(=NN2C(NC2=CC=C(C=C2)S(F)(F)(F)(F)F)=C1)C(C)(F)F
TRUE				TRUE			UGA-0000262	MMV000147, P218	CCC1=C(OCCCOC2=CC=CC=C2CCC(O)=O)C(N)=NC(N)=N1
TRUE				TRUE			UGA-0000326	Arterolane, MMV000020, OZ277	CC(C)(N)CNC(=O)CC1CCC2(CC1)OOC1(O2)C2CC3CC(C2)CC1C3
TRUE				TRUE			UGA-0000328	AZ412, MMV674253	CC1CN(CCN1C)C1=C(NC2=NN(C)C(C)=C2)N=C(NC2=CC(C3CC3)=C(F)C(C)=N2)N=C1
TRUE				TRUE			UGA-0000340	7-Chloro-N-demethyl-4'-pentyllincomycin, Cis-Mirincamycin, MMV000035	CCCCCCC[C@@H]1CN[C@@H](C1)C(=O)NC(C(C)Cl)C1O[C@H](SC)[C@H](O)[C@@H](O)[C@H]1O
TRUE				TRUE			UGA-0000341	MMV000036, Trans-Mirincamycin	CCCCCCC[C@H]1CN[C@@H](C1)C(=O)NC(C(C)Cl)C1O[C@H](SC)[C@H](O)[C@@H](O)[C@H]1O
TRUE				TRUE			UGA-0001634	Lumefantrine, MMV000014	CCCCN(CCCC)CC(O)C1=C2C(=CC(Cl)=C1)C(=CC1=CC=C(Cl)C=C1)C1=C2C=CC(Cl)=C1
TRUE				TRUE			UGA-0001966	HYDROXYCHLOROQUINE, MMV000013, UGA-0002597	CCN(CCO)CCCC(C)NC1=C2C=CC(Cl)=CC2=NC=C1
TRUE				TRUE			UGA-0002107	MMV000062, Pentamidine, Pentamidine isethionate	NC(=N)c1ccc(OCCCCCOc2ccc(cc2)C(N)=N)cc1
TRUE				TRUE			UGA-0002682	Dehydroepiandrosterone sulphate, MMV000010	CC12CCC3C(CC=C4CC(CCC34C)OS(O)(=O)=O)C1CCC2=O
TRUE				TRUE			UGA-0002683	Deferoxamine, MMV000034	CC(=O)N(O)CCCCCNC(=O)CCC(=O)N(O)CCCCCNC(=O)CCC(=O)N(O)CCCCCN
TRUE				TRUE			UGA-0002685	Artemether, MMV000003	COC1OC2OC3(C)CCC4C(C)CCC(C1C)C24OO3
TRUE				TRUE			UGA-0002689	MMV000033, N-acetyl-D-penicillamine	CC(=O)NC(C(O)=O)C(C)(C)S
TRUE				TRUE			UGA-0002690	MMV000055, Sulfadoxine	COC1=NC=NC(NS(=O)(=O)C2=CC=C(N)C=C2)=C1OC
TRUE				TRUE			UGA-0002692	AQ-13, MMV000002	CCN(CC)CCCNC1=C2C=CC(Cl)=CC2=NC=C1
TRUE				TRUE			UGA-0002697	Artemisone, GC003, MMV000039, UGA-0015776	CC1CCC2C(C)C(OC3OC4(C)CCC1C23OO4)N1CCS(=O)(=O)CC1
TRUE				TRUE			UGA-0002698	Cycloheximide, MMV000031	CC1CC(C)C(=O)C(C1)C(O)CC1CC(=O)NC(=O)C1
TRUE				TRUE			UGA-0002701	MMV000054, Quinine	[H][C@]1(C[C@@H]2CC[N@]1C[C@@H]2C=C)[C@H](O)C1=CC=NC2=CC=C(OC)C=C12
TRUE				TRUE			UGA-0002704	MMV000032, Riboflavin	CC1=CC2=C(C=C1C)N(CC(O)C(O)C(O)CO)C1=NC(=O)NC(=O)C1=N2
TRUE				TRUE			UGA-0002705	Dapsone, MMV000009	NC1=CC=C(C=C1)S(=O)(=O)C1=CC=C(N)C=C1
TRUE				TRUE			UGA-0002706	MMV000017, Naphthoquine	CC(C)(C)NCC1=CC(NC2=C3C=CC(Cl)=CC3=NC=C2)=C2CCCCC2=C1O
TRUE				TRUE			UGA-0002710	MMV002644, Quinidine	COC1=CC2=C(C=CN=C2C=C1)C(O)C1CC2CCN1CC2C=C
TRUE				TRUE			UGA-0002712	Chlorproguanil, MMV000050	CC(C)N=C(N)N=C(N)NC1=CC(Cl)=C(Cl)C=C1
TRUE				TRUE			UGA-0002713	Amodiaquine, MMV000001	CCN(CC)CC1=C(O)C=CC(NC2=C3C=CC(Cl)=CC3=NC=C2)=C1
TRUE				TRUE			UGA-0002719	Artefenomel, MMV000019, OZ439	C(CN1CCOCC1)OC1=CC=C(C=C1)C1CCC2(CC1)OOC1(O2)C2CC3CC(C2)CC1C3
TRUE				TRUE			UGA-0002725	21A092, MMV397264, PA92	CC(C)C1=NC2=CC=CC=C2N1CC(=O)NC1=C(C(C)=NN1C)C1=C(F)C=C(Cl)C=C1
TRUE				TRUE			UGA-0002728	MMV000053, Proguanil	CC(C)N=C(N)N=C(N)NC1=CC=C(Cl)C=C1
TRUE				TRUE			UGA-0002729	MMV000026, Sulfadiazine	NC1=CC=C(C=C1)S(=O)(=O)NC1=NC=CC=N1
TRUE				TRUE			UGA-0002732	Cipargamin, KAE609, MMV000073	CC1CC2=C(NC3=CC(Cl)=C(F)C=C23)C2(N1)C(=O)NC1=C2C=C(Cl)C=C1
TRUE				TRUE			UGA-0015559	Artemisinin, MMV000006, UGA-0002688	CC1CCC2C(C)C(=O)OC3OC4(C)CCC1C23OO4
TRUE				TRUE			UGA-0015560	Artenimol, DHA, Dihydroartemisinin, MMV000004, UGA-0002693	CC1CCC2C(C)C(O)OC3OC4(C)CCC1C23OO4
TRUE		TRUE					UGA-0002730	(+)-Mefloquine, MMV000016	O[C@@H]([C@@H]1CCCCN1)C1=CC(=NC2=C1C=CC=C2C(F)(F)F)C(F)(F)F
TRUE							UGA-0000140	METHOTREXATE(+/-), MMV000065, Methotrexate, UGA-0001448, UGA-0002694	CN(CC1=NC2=C(N)N=C(N)N=C2N=C1)C1=CC=C(C=C1)C(=O)N[C@@H](CCC(O)=O)C(O)=O
TRUE							UGA-0002108	1515, MMV000063, Sitamaquine	CCN(CC)CCCCCCNc1cc(OC)cc2c(C)ccnc12
TRUE							UGA-0002695	MMV025709, TCMDC-135909	CC(C)(C)NCC1=C(F)C=CC(NC2=C3C=CC(Cl)=CC3=NC=C2)=C1
TRUE							UGA-0002696	MMV675052
TRUE							UGA-0002703	Furamidine, MMV000060	NC(=N)C1=CC=C(C=C1)C1=CC=C(O1)C1=CC=C(C=C1)C(N)=N
TRUE							UGA-0002708	Deoxydihydroartemisinin, MMV690942	CC1CCC2C(C)C(O)OC3OC4(C)CCC1C23O4
TRUE							UGA-0002715	MMV659065, N-Desethylamodiaquine	CCNCC1=C(O)C=CC(NC2=C3C=CC(Cl)=CC3=NC=C2)=C1
TRUE							UGA-0002720	MMV668565, Ro 47-7737	ClC1=CC2=NC=CC(N[C@H]3CCCC[C@@H]3NC3=C4C=CC(Cl)=CC4=NC=C3)=C2C=C1
TRUE							UGA-0002684	(±)-Mefloquine, MMV000015	OC(C1CCCCN1)C1=CC(=NC2=C1C=CC=C2C(F)(F)F)C(F)(F)F
TRUE							UGA-0002686	MMV668571, Phenylequine	CN(C)CC1=CC=CC=C1CNC1=C2C=CC(Cl)=CC2=NC=C1
TRUE							UGA-0002687	Albitiazolium, MMV000057	CC1=C(CCO)SC=[N+]1CCCCCCCCCCCC[N+]1=CSC(CCO)=C1C
TRUE							UGA-0002691	MMV000061, Methylene Blue	CN(C)C1=CC2=C(C=C1)N=C1C=CC(C=C1S2)=[N+](C)C
TRUE							UGA-0002702	CC_642944, MMV642944	CS(=O)(=O)C1=CC=C(C=C1)C1=CN=C(N)C(=N1)C1=CN=C(C=C1)C(F)(F)F
TRUE							UGA-0002709	MMV000059, Pafuramidine	CONC(=N)C1=CC=C(C=C1)C1=CC=C(O1)C1=CC=C(C=C1)C(=N)NOC
TRUE							UGA-0002714	MMV000058, WR 194965	CC(C)(C)NCC1=C(O)C(=CC(=C1)C(C)(C)C)C1=CC=C(Cl)C=C1
TRUE							UGA-0002724	Ferroquine, MMV000056	[Fe++].C1C=CC=[C-]1.CN(C)CC1=C(CNC2=C3C=CC(Cl)=CC3=NC=C2)C=[C-]C1
TRUE							UGA-0002726	MK-4815, MMV000045	Cl.CC(C)(C)C1=CC(=C(CN)C(O)=C1)C(C)(C)C
TRUE							UGA-0002727	CXP18.6, MMV688558
TRUE							UGA-0002733	Cladosporin, MMV674143	CC1CCCC(CC2CC3=CC(O)=CC(O)=C3C(=O)O2)O1
TRUE							UGA-0002734	MMV884705, NMT-145
						TRUE	UGA-0001415	NALIDIXIC ACID	CCN1C=C(C(O)=O)C(=O)C2=C1N=C(C)C=C2
						TRUE	UGA-0002561	Ivermectin	CCC(C)C1OC2(CCC1C)CC1CC(CC=C(C)C(OC3CC(OC)C(OC4CC(OC)C(O)C(C)O4)C(C)O3)C(C)C=CC=C3COC4C(O)C(C)=CC(C(=O)O1)C34O)O2
						TRUE	UGA-0002593	Cethromycin, MMV893741	[H][C@]12N=C(O)O[C@]1(C)[C@@]([H])(CC)OC(=O)[C@]([H])(C)C(=O)[C@]([H])(C)[C@@]([H])(O[C@]1([H])O[C@]([H])(C)C[C@]([H])(N(C)C)[C@@]1([H])O)[C@@](C)(C[C@@]([H])(C)C(=O)[C@]2([H])C)OCC=CC1=CC2=CC=CC=C2N=C1
						TRUE	UGA-0015956	Ciprofloxacin	OC(=O)C1=CN(C2CC2)C2=CC(N3CCNCC3)=C(F)C=C2C1=O
						TRUE	UGA-0015958	Ceftazidime pentahydrate	CC(C)(ON=C(C(=O)NC1C2SCC(C[N+]3=CC=CC=C3)=C(N2C1=O)C([O-])=O)C1=CSC(N)=N1)C(O)=O
						TRUE	UGA-0015557	Maduramicin	N.COC1CC(OC2CC(OC2C2(C)CCC(O2)C2(C)CCC3(CC(O)C(C)C(O3)C(C)C3OC(O)(CC(O)=O)C(C)C(OC)C3OC)O2)C2OC(C)(O)C(C)CC2C)OC(C)C1OC
						TRUE	UGA-0002589	Salinomycin	CCC(C1CCC(C)C(O1)C(C)C(O)C(C)C(=O)C(CC)C1OC2(OC3(CCC(C)(O3)C3CCC(O)(CC)C(C)O3)C(O)C=C2)C(C)CC1C)C(O)=O
						TRUE	UGA-0002588	Lasalocid-A	[Na+].CCC(C1OC(CC)(CC1C)C1CCC(O)(CC)C(C)O1)C(=O)C(C)C(O)C(C)CCC1=C(C([O-])=O)C(O)=C(C)C=C1
						TRUE	UGA-0015558	Narasin	CCC(C1C(CC(C(O1)C(C)C(C(C)C(=O)C(CC)C2C(CC(C3(O2)C=CC(C4(O3)CCC(O4)(C)C5CCC(C(O5)C)
	TRUE						UGA-0015049	MMV666601	CCOC(=O)C1=C(N=C2SC(=Cc3cc(C)n(c3C)-c3ccc(F)cc3)C(=O)N2C1c1cccc(OC)c1OC)c1ccccc1
	TRUE				TRUE		UGA-0015104	MMV019918	Clc1cc(Br)ccc1-c1ccc(CNCC2CCNCC2)o1
	TRUE						UGA-0001215	MMV665852	Clc1ccc(NC(=O)Nc2ccc(Cl)c(Cl)c2)cc1Cl
	TRUE						UGA-0001216	MMV665923	FC(F)(F)c1cccc(c1)-n1nnc2ccccc2c1=N
	TRUE						UGA-0000253	MMV665807, OSSK_695730	Oc1ccc(Cl)cc1C(=O)Nc1cccc(c1)C(F)(F)F
	TRUE						UGA-0000254	MMV665916	COc1ccccc1CNC(=O)CCN1C(=O)Nc2ccccc2C1=O
	TRUE						UGA-0000255	AG-690/36876055, MMV666101	COc1ccc(cc1)C1=C(c2ccc(OC)cc2)C2(C3C(C(=O)N(C3=O)c3ccc(C)cc3)C1(C2=O)c1ccccc1)c1ccccc1
	TRUE						UGA-0000329	MMV666693, STK019462	COc1cccc(C=CC2=NC(=O)c3ccccc3O2)c1OC
	TRUE						UGA-0000346	IspD inhibitor , MMV008138	OC(=O)C1Cc2c([nH]c3ccccc23)C(N1)c1ccc(Cl)cc1Cl
	TRUE						UGA-0015050	MMV000617	COc1ccc(cc1)C(O)(CCC(C)C)C(CN1CCOCC1)c1ccc(Cl)cc1
	TRUE						UGA-0015051	MMV000963	COc1ccc(Nc2nc(NCc3ccccc3)c3ccccc3n2)cc1
	TRUE						UGA-0015052	MMV000483	CCOc1cc2CCNC(c3cc(C)c(O)c(C)c3)c2cc1OCC
	TRUE						UGA-0015053	MMV665914	COc1ccccc1N1CCN(CC1)C(CNS(=O)(=O)c1ccc(Cl)cc1)c1cccnc1
	TRUE						UGA-0015054	MMV007574	O=C(Nc1ccc(cc1)C12CC3CC(CC(C3)(C1)c1ccccc1)C2)c1cccs1
	TRUE						UGA-0015055	MMV007875	COc1ccc2nc(C)cc(Nc3ccc(Cl)cc3)c2c1
	TRUE						UGA-0015057	MMV665980	OC1CCCCC1C1(CCCCC1)NC(=S)Nc1ccccc1
	TRUE						UGA-0015058	MMV665987	CCCCCCc1cc(O)c2C3=C(CCC(C)C3)C(=O)Oc2c1
	TRUE						UGA-0015059	MMV665944	COc1ccc(CN2CCN(Cc3ccccc3)CC2)c(O)c1
	TRUE						UGA-0015060	MMV666054	COc1ccc(cc1)C(=O)NC(c1ccc(Cl)cc1Cl)c1cc(Cl)c2cccnc2c1O
	TRUE						UGA-0015061	MMV666597	CCCCCCc1cc2C=C(c3nc4ccccc4[nH]3)C(Oc2cc1O)=Nc1ccccc1C
	TRUE						UGA-0015062	MMV306025	CCN1N=C(N=C2C(=O)N(C)C(=O)N=C12)c1ccc(cc1)C(=O)OC
	TRUE						UGA-0015063	MMV403679	Cc1cc(NC(=O)c2cc3ccccc3o2)n(n1)C1=Nc2c(cnn2-c2cccc(C)c2)C(=O)N1
	TRUE						UGA-0015064	MMV000848	OC(CNC1CCCC1)Cn1c2ccccc2c2ccccc12
	TRUE						UGA-0015065	MMV001318	Clc1cccc(NC(=O)Nc2ccc(Br)cc2)c1
	TRUE						UGA-0015066	MMV007839	COc1ccc2C(=O)CC(O)(Oc2c1)C(F)(F)C(F)(F)F
	TRUE						UGA-0015067	MMV019700	Clc1cc(NC(=O)c2ccc(Br)o2)ccc1N1CCCCC1
	TRUE						UGA-0015068	MMV665890	COc1ccc(cc1OC)-c1nonc1NC(=O)c1cccc(C)c1
	TRUE						UGA-0015069	MMV011567	COc1ccc(cc1Cl)C(=O)Nc1nonc1-c1ccc(OC)c(OC)c1
	TRUE						UGA-0015070	MMV019670	O=C(Nc1ccc(cc1)N1CCN(Cc2ccccc2)CC1)c1cccs1
	TRUE						UGA-0015071	MMV007907	Cc1ccc(Nc2nc(cs2)-c2ccccn2)cc1
	TRUE						UGA-0015072	MMV000619	CCCCC(O)(C(CN1CCOCC1)c1ccc(Cl)cc1)c1ccc(Cl)cc1
	TRUE						UGA-0015073	MMV020549	CC1CCN(Cc2ccc(NC(=O)c3cc4ccc5cccnc5c4[nH]3)cc2)CC1
	TRUE						UGA-0015074	MMV666109	CCOC(=O)C1(Cc2ccccc2)CCN(Cc2cccc(OC)c2O)CC1
	TRUE						UGA-0015075	MMV498479	CCOC(=O)c1cnc2c(CC)cccc2c1O
	TRUE						UGA-0015076	MMV665789	CC(NCc1ccccc1)c1cc(Cl)ccc1O
	TRUE						UGA-0015077	MMV006913	Cc1nc2ccccc2c(O)c1CC=C
	TRUE						UGA-0015078	MMV007686	CCCCCCOC(=O)C1=C(C)NC(=O)NC1c1ccccc1F
	TRUE						UGA-0015079	MMV006706	Cc1cc(N2CCN(CC2)C2CCCC2)n2c(nc3ccccc23)c1C#N
	TRUE						UGA-0015080	MMV006545	CCN(CC)CCNc1ncnc2c3cc(Br)ccc3[nH]c12
	TRUE						UGA-0015081	MMV396704	CN1CCN(CC1)c1ncnc2c3cc(Cl)ccc3[nH]c12
	TRUE						UGA-0015082	MMV396595	CCOc1ccccc1CN1CCc2nc3cc(nn3c(O)c2C1)C(C)(C)C
	TRUE						UGA-0015083	MMV665928	CCC(C)NCC(O)(c1ccc(Cl)cc1)c1ccc(Cl)cc1
	TRUE						UGA-0015084	MMV666607	[O-][N+](=O)c1ccc(C=NNc2nc3ccccc3[nH]2)cc1
	TRUE						UGA-0015085	MMV020548	CCN1CCN(Cc2ccc(NC(=O)c3cc4ccc5cccnc5c4[nH]3)cc2)CC1
	TRUE						UGA-0015086	MMV666116	Oc1ccccc1CN1CCC2(C1)CCCN(Cc1ccccc1F)C2
	TRUE						UGA-0015087	MMV665800	CCOc1cc(Cl)c(cc1OCC)C(C)NC(=O)c1ccccc1
	TRUE						UGA-0015088	MMV007577	Cc1ccccc1OCCSc1nc2ccc(NC(=O)c3ccccc3)cc2s1
	TRUE						UGA-0015089	MMV000642	COc1ccc(NC(=O)C2C(N(CC(C)C)C(=O)c3ccccc23)c2cccs2)cc1Cl
	TRUE						UGA-0015090	MMV000662	COc1ccc(NC(=O)C2C(N(CC(C)C)C(=O)c3ccccc23)c2cccs2)cc1
	TRUE						UGA-0015091	MMV001239	COc1ccc2sc(nc2c1)N(Cc1cccnc1)C(=O)c1ccc(cc1)C#N
	TRUE						UGA-0015092	MMV396669	Cc1cc(nc(Nc2ccc(NC(=O)CCc3ccccc3)cc2)n1)N1CCCC1
	TRUE						UGA-0015093	MMV020243	CN(C)c1cc(C)nc(Nc2ccc(NC(=O)Nc3ccccc3)cc2)n1
	TRUE						UGA-0015094	MMV020912	Cc1ccc(cc1NCc1cc(Cc2ccccc2)ccc1O)-c1nc2ccccc2o1
	TRUE						UGA-0015095	MMV638723	NC1=NC(=O)N(C=C1)C1O[C@H](CO)[C@@H](O)[C@H]1O
	TRUE						UGA-0015096	MMV000648	COc1ccccc1CNC(=O)C1C(N(CC(C)C)C(=O)c2ccccc12)c1cccs1
	TRUE						UGA-0015097	MMV020439	CCn1c(CN2CCN(Cc3ccccc3)CC2)nc2cc(NC(=O)c3cccs3)ccc12
	TRUE						UGA-0015098	MMV019662	COc1ccc(cc1)N1CCN(CC1)C(CNC(=O)C1CCCCC1)c1ccc2OCOc2c1
	TRUE						UGA-0015099	MMV011944	COc1cccc(Nc2nc(NCCO)c3ccccc3n2)c1
	TRUE						UGA-0015100	MMV000986	CN1CCN(CC1)c1nc(Nc2ccc(O)cc2)nc2ccccc12
	TRUE						UGA-0015101	MMV006587	Clc1ccc2[nH]c3c(NCCCN4CCOCC4)ncnc3c2c1
	TRUE						UGA-0015102	MMV665901	Brc1ccc(cc1)-c1ccc(o1)C(=O)Nc1ccc(CN2CCOCC2)cc1
	TRUE						UGA-0015103	MMV665786	Clc1ccc2OC(=O)C=C(NC3CCN(CCCc4ccccc4)CC3)c2c1
	TRUE						UGA-0015105	MMV665803	CCOc1cc(Cl)c(cc1OCC)C(C)NC(=O)c1cccc(OC)c1
	TRUE						UGA-0015106	MMV665941	CN(C)c1ccc(cc1)C(O)(c1ccc(cc1)N(C)C)c1ccc(cc1)N(C)C
	TRUE						UGA-0015107	MMV665820	COc1ccc2C(=O)C=C(Oc2c1)C(Cl)(Cl)Cl
	TRUE						UGA-0015108	MMV000621	CCCCCCC(O)(C(CN1CCOCC1)c1ccccc1)c1ccc(F)cc1
	TRUE						UGA-0015109	MMV019746	Cc1ccc(Cl)cc1N1CCN(CCCNC(=O)C2CCN(CC2)c2nc3ccccc3[nH]2)CC1
	TRUE						UGA-0015110	MMV006820	CCCCc1c(C)nc2c(OC)cccc2c1O
	TRUE						UGA-0015111	MMV396672	FC(F)(F)c1ccc(cc1)C(=O)NCC(N1CCCCCC1)c1ccsc1
	TRUE						UGA-0015112	MMV000248	CCN(CC)CCN1C(=N)N(CC(O)c2ccc(Cl)c(Cl)c2)c2ccccc12
	TRUE						UGA-0015113	MMV001230	CCOc1cccc2sc(nc12)N(Cc1cccnc1)C(=O)C1CCCCC1
	TRUE						UGA-0015114	MMV007020	CCOc1ccc2nc(C)cc(Nc3ccc(cc3)N(C)C)c2c1
	TRUE						UGA-0015115	MMV665813	CCOC(=O)c1cnc2ccc(OC)cc2c1NCc1ccccc1
	TRUE						UGA-0015116	MMV665961	CCN(CC)CCCNc1nc(nc2ccccc12)-c1ccc(Cl)cc1
	TRUE						UGA-0015117	MMV008212	COc1ccc2nc(C)cc(Nc3cccc(O)c3)c2c1
	TRUE						UGA-0015118	MMV000340	CCN1C2=C(CCC2)C(=N)C2=C1CCCC2
	TRUE						UGA-0015119	MMV007363	Clc1ccc2c(ccnc2c1)N1CCCC1
	TRUE						UGA-0015120	MMV000653	CCOc1ccccc1CNC(=O)C1C(N(CC(C)C)C(=O)c2ccccc12)c1cccs1
	TRUE						UGA-0015121	MMV019258	COc1ccc(c(OC)c1)-n1ccnc1SCC(=O)Nc1cc(C)ccc1C
	TRUE						UGA-0015122	MMV018984	Cc1cc(NC(=O)c2ccc(cc2)-c2ccccc2)no1
	TRUE						UGA-0015123	MMV011832	Oc1ccc2ccccc2c1CNc1nc2ccccc2[nH]1
	TRUE						UGA-0015124	MMV666106	O=C(NC1CCCCC1)C(N(CCc1ccccc1)C(=O)c1ccco1)c1cccs1
	TRUE						UGA-0015125	MMV009063	OC(CNC1CCCCC1)Cn1c2ccccc2c2ccccc12
	TRUE						UGA-0015126	MMV142383	CC(C)(C)c1ccc(cc1)C(=O)Nc1nc2ccccc2s1
	TRUE						UGA-0015127	MMV000304	CCOc1ccc(Nc2c3ccccc3nc3ccccc23)cc1
	TRUE						UGA-0015128	MMV396715	CC1(Nc2ccccc2-c2nc3ccccc3n12)c1ccccc1
	TRUE						UGA-0015129	MMV396719	COc1cccc(c1)C1(C)Nc2ccccc2-c2nc3ccccc3n12
	TRUE						UGA-0015130	MMV019313	CN1C(=O)c2cc(sc2-c2ccccc12)C(=O)NCCCN1CCCCCC1
	TRUE						UGA-0015131	MMV396679	COc1ccc(cc1)-c1cc2c(SCC(=O)Nc3cc(ccc3Cl)C(F)(F)F)nccn2n1
	TRUE						UGA-0015132	MMV008149	Cc1c(C)c2cc(ccc2n1Cc1ccc(F)cc1)C(=O)NCc1ccco1
	TRUE						UGA-0015133	MMV007791	CCOc1ccccc1NC(=O)CN1CCN(CC1)C(=O)c1ccco1
	TRUE						UGA-0015134	MMV000704	CCOC(=O)c1cnc2ccc(OC)cc2c1Nc1ccc(cc1)N1CCN(C)CC1
	TRUE						UGA-0015135	MMV019127	CCN(Cc1ccccc1)C1CCN(Cc2cc(Br)ccc2O)CC1
	TRUE						UGA-0015136	MMV007617	CC(C)c1ccc(Cn2c(CCNC(C)=O)nc3ccccc23)cc1
	TRUE						UGA-0015137	MMV007113	c1ccc(cc1)C1=Nc2ccccc2N=C(c2ccccc2)c2ccccc12
	TRUE						UGA-0015138	MMV020700	CC(=O)Nc1nnc(SCc2c(C)cc(cc2C)C(C)(C)C)s1
	TRUE						UGA-0015139	MMV006513	C(Cc1c[nH]c2ccccc12)Nc1c2ccccc2nc2ccccc12
	TRUE						UGA-0015140	MMV665953	Fc1ccc(NC(=O)Nc2ccc(Cl)c(Cl)c2)cc1Cl
	TRUE						UGA-0015141	MMV000839	OC(CNCc1ccccc1)Cn1c2ccccc2c2ccccc12
	TRUE						UGA-0015142	MMV645672	O=C1C2=C(Nc3ccccc3SC2c2ccccc2)c2ccccc12
	TRUE						UGA-0015143	MMV665840	Clc1ccc(cc1Cl)C(=O)Nc1ccc(cc1)-c1nc2ccccc2[nH]1
	TRUE						UGA-0015144	MMV009108	CCN(CC)S(=O)(=O)c1ccc(cc1)-c1csc(Nc2ccc(C)c(C)c2)n1
	TRUE						UGA-0015145	MMV666057	Clc1ccc(C(=O)Nc2ccc(Cl)cc2C(=O)Nc2ccncc2)c(Cl)c1
	TRUE						UGA-0015146	MMV128432	COc1cc(CNCCc2ccc(Cl)cc2)cc(OC)c1O
	TRUE						UGA-0015147	MMV396749	COc1ccc2NC(=O)C3(Nc4ccccc4-c4nc5ccccc5n34)c2c1
	TRUE						UGA-0015148	MMV000442	CC(C)(C)c1ccc2OCN(Cc3ccc(Cl)cc3)Cc2c1
	TRUE						UGA-0015149	MMV666021	Cc1ccc(cc1)-c1cc2C(=O)c3ccccc3-c2nn1
	TRUE						UGA-0015150	MMV019074	CCN1CCN(CC1)c1cc(C)c2cc(NC(=O)c3ccc(OC)c(OC)c3)ccc2n1
	TRUE						UGA-0015151	MMV000443	CCOc1ccc2OCN(Cc3ccc(Cl)cc3)Cc2c1
	TRUE						UGA-0015152	MMV000604	COc1ccc(cc1)C1=CC(=O)Oc2c3CN(Cc4ccc(F)cc4)COc3ccc12
	TRUE						UGA-0015153	MMV666093	CCCC(N1CCN(CC1)C(=O)c1ccco1)c1nnnn1C1CCCCC1
	TRUE						UGA-0015154	MMV665824	Cn1c(nc2ccccc12)C(=O)c1cccc2ccccc12
	TRUE						UGA-0015155	MMV006787	CC(C)CCNCC(O)Cn1c2ccccc2c2ccccc12
	TRUE						UGA-0015156	MMV007396	Cc1ccccc1OCCSc1nc2ccc(NC(=O)c3cccs3)cc2s1
	TRUE						UGA-0015157	MMV000445	CCCCCCN1C(=N)N(CC(O)COc2cccc(C)c2)c2ccccc12
	TRUE						UGA-0015158	MMV665830	CC1CC2=C(CC1CNCCCN(C)C)C(C)(C)CCC2
	TRUE						UGA-0015159	MMV000917	COc1ccc2C3CC(=Nc4ccccc4N3C(=O)c2c1OC)c1ccc(C)cc1
	TRUE						UGA-0015160	MMV665977	CCOC(=O)C1=CN(CC)c2cc(N(C)CCc3ccc(OC)c(OC)c3)c(F)cc2C1=O
	TRUE						UGA-0015161	MMV396736	OC(CNCC1CCCO1)Cn1c2ccc(Cl)cc2c2cc(Cl)ccc12
	TRUE						UGA-0015162	MMV666080	Oc1c(ccc2cccnc12)C(NC(=O)c1ccccc1)c1ccccc1
	TRUE						UGA-0015163	MMV666070	FC(F)(F)c1cccc(CNC2CCN(CC2)c2ccc(cc2)C(=O)NC2CCCC2)c1
	TRUE						UGA-0015164	MMV396663	Cc1sc(NC(=O)c2ccco2)c(C(N2CCC(Cc3ccccc3)CC2)c2cccnc2)c1C
	TRUE						UGA-0015165	MMV666105	COCCN(C(C(=O)NCc1ccc(OC)cc1)c1ccc(cc1)C(C)C)C(=O)Cc1cccs1
	TRUE						UGA-0015166	MMV665809	Oc1ccc(Br)cc1CN1CCN(Cc2ccc(Cl)cc2)CC1
	TRUE						UGA-0015167	MMV665979	FC(F)(F)c1cccc(CNC2CCN(CCc3ccccc3)CC2)c1
	TRUE						UGA-0015168	MMV666686	COc1ccccc1C(=O)ON=C(N)Cc1cccc2ccccc12
	TRUE						UGA-0015169	MMV006429	CC(C)CN1C(C(C(=O)Nc2cc(C)on2)c2ccccc2C1=O)c1cccs1
	TRUE						UGA-0015170	MMV008455	COc1ccc(cc1)C1C(C(=O)Nc2cccc(OC)c2)c2ccccc2C(=O)N1C1CCCCC1
	TRUE						UGA-0015171	MMV666069	COc1ccc(CCN2CCC(CN(C)Cc3cnn(c3)-c3ccccc3)CC2)cc1
	TRUE						UGA-0015172	MMV007571	Cc1ccc(CSCc2ccc(o2)C(=O)NC2CC2)cc1
	TRUE						UGA-0015173	MMV007374	CCc1ccc(Nc2cc(C)nc3nc(C)nn23)cc1
	TRUE						UGA-0015174	MMV000787	CCCOCc1cc(CN2CCN(CC2)c2cccc(Cl)c2)c(O)c2ncccc12
	TRUE						UGA-0015175	MMV667487	CN(C)c1ccc(cc1)N1C(N)=NC(N)=NC1(C)C
	TRUE						UGA-0015176	MMV667486	CCOc1ccc(cc1)N1C(N)=NC(N)=NC1(C)C
	TRUE						UGA-0015177	MMV080034	Nc1nc(Nc2cccc(F)c2)nc2ccccc12
	TRUE						UGA-0015178	MMV665954	O=C(NCC1Cc2cccc(c2O1)-c1ccncc1)c1csc2CCCCc12
	TRUE						UGA-0015179	MMV666102	CN(C)c1ccc(cc1)-c1nc2cc(N)ccc2[nH]1
	TRUE						UGA-0015180	MMV665943	Nc1ccc(cc1)-c1nc2cc(Cc3ccc4[nH]c(nc4c3)-c3ccc(N)cc3)ccc2[nH]1
	TRUE						UGA-0015181	MMV396797	COc1ccc(cc1OC)-c1c(C)nn2c(N)c(cnc12)C#N
	TRUE						UGA-0015182	MMV019064	COc1cccc(c1)-c1nn(C)c2sc(cc12)C(=O)NCCN1CCN(CC1)c1ccccc1F
	TRUE						UGA-0015183	MMV019066	COc1ccccc1CNC(=O)CCN1C(=O)Nc2ccsc2C1=O
	TRUE						UGA-0015184	MMV000788	CC(C)OCc1cc(CN2CCN(CC2)c2cccc(Cl)c2)c(O)c2ncccc12
	TRUE						UGA-0015185	MMV666060	COc1ccc(CN2CCCC(C2)C(=O)c2ccc(cc2)C(F)(F)F)c(O)c1
	TRUE						UGA-0015187	MMV665812	CCc1ccc(CNCC(O)c2ccccc2)cc1
	TRUE						UGA-0015188	MMV396717	COc1ccc(CCN2C(c3c(n[nH]c3C2=O)-c2cc(Cl)c(C)cc2O)c2ccccc2F)cc1
	TRUE						UGA-0015189	MMV001041	OCCNc1nc(Nc2ccc(Cl)c(Cl)c2)nc2ccccc12
	TRUE						UGA-0015190	MMV019741	Cc1ccc(C)c(Cn2c(nc3ccccc23)N2CCC(CC2)C(=O)NCc2cccs2)c1
	TRUE						UGA-0015191	MMV019995	Brc1ccc2OCC(=Cc2c1)C(=O)NCCCN1CCC(CC1)N1CCCCC1
	TRUE						UGA-0015192	MMV008173	COc1cc(OC)cc(c1)N1C(=O)N(Cc2ccc(cc2)C(C)(C)C)c2ccccc2S1(=O)=O
	TRUE						UGA-0015193	MMV396664	CCOC(=O)c1c(C)n(-c2ccccc2)c2ccc(OC(=O)c3cc(OC)c(OC)c(OC)c3)cc12
	TRUE						UGA-0015194	MMV006427	COc1cc(OC)c(cc1Cl)N(C)C(=O)c1cc2CS(=O)(=O)c3ccccc3-c2s1
	TRUE						UGA-0015195	MMV007275	Cc1ccc(F)cc1NC(=O)c1cc(Cl)ccc1Nc1ccccc1
	TRUE						UGA-0015196	MMV019738	Cc1[nH]c(cc1C(=O)NC1CCN(Cc2ccccc2)CC1)-c1ccc(F)cc1
	TRUE						UGA-0015197	MMV665948	Oc1ccccc1NC(=O)c1ccc(o1)-c1ccc(Cl)cc1Cl
	TRUE						UGA-0015198	MMV666689	COc1ccc(Nc2nc(NN=Cc3ccc(O)cc3)nc(Nc3ccc(cc3)[N+]([O-])=O)n2)cc1
	TRUE						UGA-0015199	MMV020750	COc1cc(cc(OC)c1O)-c1nc(c([nH]1)-c1ccccc1)-c1ccccc1
	TRUE						UGA-0015200	MMV665906	Cc1ccc(-c2cc([nH]n2)C(=O)Nc2ccc(cc2)S(=O)(=O)N2CCCCC2)c(O)c1
	TRUE						UGA-0015201	MMV001038	Cc1ccc(Nc2nc(NCCO)c3ccccc3n2)cc1C
	TRUE						UGA-0015202	MMV396681	Cc1cc(NC(=O)c2cccc(c2)C(F)(F)F)n(n1)-c1nc(cs1)-c1ccc2OCOc2c1
	TRUE						UGA-0015203	MMV396632	[H]N(CC(O)c1ccccc1)Cc1cc(Cl)c(OCC)c(OC)c1
	TRUE						UGA-0015204	MMV665797	CCCCOC(=O)c1ccc(Nc2cc(C)nc3ccc(OC)cc23)cc1
	TRUE						UGA-0015205	MMV020490	Clc1ccc2nc(cc(C(=O)NC3CCN(Cc4ccccc4)CC3)c2c1)-c1cccnc1
	TRUE						UGA-0015206	MMV665806	CC1CCCCC1NCC(O)Cn1c(C)c(C)c2ccccc12
	TRUE						UGA-0015207	MMV665817	CC(C)(C)CC(C)(C)NCC(O)COc1ccc2CCCc2c1
	TRUE						UGA-0015208	MMV665917	Clc1ccc(NC(=O)N2CCN(CC2)c2ccc3nncn3n2)cc1
	TRUE						UGA-0015209	MMV666022	COc1ccc(cc1)C(=O)NC(c1ccccc1Cl)c1cc(Cl)c2cccnc2c1O
	TRUE						UGA-0015210	MMV007181	Cc1cc(Nc2ccc(OCc3ccccc3)cc2)nc2cc(O)ccc12
	TRUE						UGA-0015211	MMV396770	O=C(NNc1cc(nc(n1)N1CCCC1)N1CCCC1)c1ccccc1
	TRUE						UGA-0015212	MMV665882	OC(CNC1CCCCC1)Cn1c2ccc(I)cc2c2cc(I)ccc12
	TRUE						UGA-0015213	MMV001241	COc1ccc(C)c2sc(nc12)N(Cc1cccnc1)C(=O)c1ccc(cc1)C#N
	TRUE						UGA-0015214	MMV007654	Cc1ccc(C)c(c1)-c1csc(Nc2ccc(C)c(C)c2)n1
	TRUE						UGA-0015215	MMV084940	COc1cc2CC(C)(C)N=C3C(=O)NN=C3c2cc1OC
	TRUE						UGA-0015216	MMV009015	OC(COc1ccccc1C(=O)CCc1ccccc1)CN1CCCCC1
	TRUE						UGA-0015217	MMV011576	CCOC(=O)C1CCN(CC1)C(=O)CN1C(c2c[nH]c3ccccc23)c2ccccc2C1=O
	TRUE						UGA-0015218	MMV666071	Cc1ccc(CN2CCC(CC2)C(=O)Nc2ccc(cc2)-c2cc3ccccc3[nH]2)o1
	TRUE						UGA-0015219	MMV000561	CCCN(CCC)CCCNC(=O)c1cc2c(nn(C)c2s1)-c1ccc(OC)c(OC)c1
	TRUE						UGA-0015220	MMV665946	CC(C)=CCN1CCC(CC1)C(=O)Nc1ccc(cc1)-c1nc2ccccc2[nH]1
	TRUE						UGA-0015221	MMV019780	Cc1cc(C)c2nc(sc2c1)N1CCC(CC1)C(=O)NCCCN1CCC(CC1)N1CCCCC1
	TRUE						UGA-0015222	MMV666061	COc1cccc(O)c1CN1CCC2(C1)CCCN(Cc1ccc(F)cc1)C2
	TRUE						UGA-0015223	MMV666108	Clc1ccc(cc1)C1(CN2CCC(CC2)NC(=O)CCc2ccco2)CCC1
	TRUE						UGA-0015224	MMV665883	O=C(Nc1cccc(c1)C(=O)Nc1cccc(c1)-c1nc2ccccc2[nH]1)c1ccco1
	TRUE						UGA-0015225	MMV396680	Cc1ccc(cc1)-c1cc2c(SCC(=O)Nc3cc(ccc3Cl)C(F)(F)F)nccn2n1
	TRUE						UGA-0015226	MMV073843	CN(C)c1ccc(cc1)N=Cc1ccc(cc1)N1CCOCC1
	TRUE						UGA-0015227	MMV007808	COc1nc(Nc2ccc(cc2)C(C)C)nc(OC)n1
	TRUE						UGA-0015228	MMV006188	Clc1ccc(cc1)S(=O)(=O)N1CCC(CC1)C(=O)NCc1ccco1
	TRUE						UGA-0015229	MMV666095	CCCc1c(C)nc2ccc(Br)cc2c1O
	TRUE						UGA-0015230	MMV007208	COc1ccc(OC)c(c1)C1C2=C(CC(C)(C)CC2=O)N(C2=C1C(=O)CC(C)(C)C2)c1ccc(Cl)c(Cl)c1
	TRUE						UGA-0015231	MMV007127	OC1=C2C(Sc3ccccc3N=C2c2ccccc12)c1ccc(Br)cc1
	TRUE						UGA-0015232	MMV396594	COc1ccc(cc1)-c1nc(N2CCN(CC2)C(=O)C2CCCCC2)c2c3CCCCc3sc2n1
	TRUE						UGA-0015233	MMV666688	Cc1cc(C=C2SC(=Nc3ccccc3)N(C3CCCC3)C2=O)c(C)n1-c1ccc(Cl)cc1
	TRUE						UGA-0015234	MMV000498	CCN(CC)c1cc(C)c2cc(NC(=O)c3cccc(OC)c3)ccc2n1
	TRUE						UGA-0015235	MMV666103	CCN1C(=O)c2ccccc2N=C1SCC(=O)Nc1cc(ccc1Cl)C(F)(F)F
	TRUE						UGA-0015236	MMV665850	Oc1ccc(Cl)cc1CNc1nc2ccccc2[nH]1
	TRUE						UGA-0015237	MMV665805	CCOc1ccc(cc1OCC)-c1nonc1NC(=O)c1cccc(C)c1
	TRUE						UGA-0015238	MMV000478	CCOc1cc2CCNC(c3cc(Cl)ccc3O)c2cc1OCC
	TRUE						UGA-0015239	MMV019124	COc1cc(OC)cc(c1)C(=O)Nc1ccc(cc1)-c1nc2ccccc2[nH]1
	TRUE						UGA-0015240	MMV666692	CCCCCCc1cc2C=C(c3csc(C=Cc4ccccc4)n3)C(=O)Oc2cc1O
	TRUE						UGA-0015241	MMV666079	Cc1ccc2cc3c(N)c4c(C)ccc(C)c4nc3nc2c1
	TRUE						UGA-0015242	MMV665940	CCOc1ccc(C=CC2=NC(=O)c3ccccc3O2)cc1
	TRUE						UGA-0015243	MMV006309	CN(C)c1ccc(C=CC2=NC(=O)c3ccccc3O2)cc1
	TRUE						UGA-0015244	MMV665827	CCOC(=O)C1=CN(CC)c2cc(N3CCCCC3)c(F)cc2C1=O
	TRUE						UGA-0015245	MMV396723	Clc1ccc(cc1Cl)C(=O)CN1C(=N)N(CCN2CCCCC2)c2ccccc12
	TRUE						UGA-0015246	MMV000720	Cc1ccnc(NC(c2cccc(OCc3ccccc3)c2)c2ccc3cccnc3c2O)c1
	TRUE						UGA-0015247	MMV666062	Cc1ccc(cc1)N1C(=O)C2C(C1=O)C1(C(=O)C2(C(=C1c1ccccc1)c1ccccc1)c1ccccc1)c1ccccc1
	TRUE						UGA-0015248	MMV665971	CCOC(=O)C1=C(C)N=C2SC(=Cc3cc(Cl)ccc3O)C(=O)N2C1c1ccc(OC)cc1
	TRUE						UGA-0015249	MMV000699	Cc1ccc(cc1)C1CC(n2nc(cc2N1)C(=O)N1CCN(CC1)C(c1ccccc1)c1ccccc1)C(F)(F)F
	TRUE						UGA-0015250	MMV009060	CCN(CC)c1ccc(NC(=O)c2cccs2)cc1
	TRUE						UGA-0015251	MMV665972	Oc1ccc2ccccc2c1C(NC(=O)Cc1ccccc1)c1ccc(Cl)cc1
	TRUE						UGA-0015252	MMV006767	COc1cc2cc(C(=O)Nc3ccccc3)c(N)nc2cc1OC
	TRUE						UGA-0015253	MMV006278	CCC1=C(C)C(=N)c2ccccc2N1C
	TRUE						UGA-0015254	MMV666604	CCOC(=O)C1=C(C)N=C2SC(=Cc3ccccc3O)C(=O)N2C1c1ccc(OC)c2ccccc12
	TRUE						UGA-0015255	MMV007695	COc1ccc(cc1N1C(=O)C2C(C1=O)C1(C(=O)C2(C(=C1c1ccc(C)cc1)c1ccc(C)cc1)c1ccccc1)c1ccccc1)C(C)=O
	TRUE						UGA-0015256	MMV008416	CCCC1=C(CC)C(=N)c2ccccc2N1C
	TRUE						UGA-0015257	MMV666600	CCOC(=O)c1c(C)n(-c2ccc(Cl)cc2)c2ccc(OC(=O)C=Cc3ccccc3)cc12
	TRUE						UGA-0015258	MMV011436	CC(C)(C)c1ccc(cc1)C1CC(O)=C2C(N(C(=O)c3ccccc3Cl)c3ccccc3N=C2C1)c1ccc(F)cc1
	TRUE						UGA-0015259	MMV666110	CC(CCC(C)=C)N1CCC(CC1)N1CCC(CC1)C(=O)NCCc1ccccc1
	TRUE						UGA-0015260	MMV020788	Oc1ccccc1CNCC12CC3CC(CC(C3)C1)C2
	TRUE						UGA-0015261	MMV665935	FC(F)(F)c1ccc(Nc2nnnc3ccccc23)cc1
	TRUE						UGA-0015262	MMV666009	CN1C(N(C)c2ccccc12)c1ccc2OCOc2c1
	TRUE						UGA-0015263	MMV009085	OCCCCN1C(=O)c2ccc3C(=O)N(CCCCO)C(=O)c4ccc(C1=O)c2c34
	TRUE						UGA-0015264	MMV020505	CN(C)CCCNCc1ccc(o1)-c1ccc(F)c(Cl)c1
	TRUE						UGA-0015265	MMV001049	CC(C)c1ccc(CNCC(O)c2ccccc2)cc1
	TRUE						UGA-0015266	MMV000634	CC1CCCCN1CCCNC(=O)c1ccc2c(c1)sc1nc(cn21)-c1ccc(F)cc1
	TRUE						UGA-0015267	MMV665857	CCOc1c(Cl)cc(CNC(C)C(O)c2ccccc2)cc1OC
	TRUE						UGA-0015268	MMV665897	COc1ccc2nc(N)nc(C)c2c1
	TRUE						UGA-0015269	MMV019406	CCC1(C)CC(CCNCc2ccccc2O)(CCO1)c1ccc(C)cc1
	TRUE						UGA-0015270	MMV007273	COc1cc(cc(OC)c1O)-c1nc(c([nH]1)-c1ccccc1)-c1ccc(Sc2ccccc2)cc1
	TRUE						UGA-0015271	MMV085203	COc1ccccc1N=C1C(=O)c2ccccc2C(O)=C1N1CCCCC1
	TRUE						UGA-0015272	MMV006962	Clc1ccc(cc1)C(=O)Nc1ccc(cc1)-c1nc2cc(NC(=O)c3ccc(Cl)cc3)ccc2[nH]1
	TRUE						UGA-0015273	MMV396744	CC(C)CNC(=O)c1c(N)n(CCc2ccccc2F)c2nc3ccccc3nc12
	TRUE						UGA-0015274	MMV665936	Cc1ccc(cc1)S(=O)(=O)c1c(COC(=O)c2cccc(C)c2)c(nn1C)-c1ccccc1
	TRUE						UGA-0015275	MMV666020	Cc1ccc(OCCCCCCNCCO)c(C)c1
	TRUE						UGA-0015276	MMV665864	CCCCNc1nc(NC(C)(C)C)nc(NC(C)(C)C)n1
	TRUE						UGA-0015277	MMV665908	COc1ccc(cc1)N1CCN(CC1)C(CNC(=O)CC(C)(C)C)c1ccc2OCOc2c1
	TRUE						UGA-0015278	MMV666072	COCCNC(=O)c1ccc(OC2CCN(Cc3ccc(F)c(F)c3)CC2)c(Cl)c1
	TRUE						UGA-0015279	MMV020500	CNCCCNc1ccnc2cc(Cl)ccc12
	TRUE						UGA-0015280	MMV665878	COc1cccc(NC(=O)[C@H](C(C)C)N2C(=O)Nc3ccccc3C2=O)c1
	TRUE						UGA-0015281	MMV665929	CCCCNCC(O)(c1ccc(Cl)cc1)c1ccc(Cl)cc1
	TRUE						UGA-0015282	MMV665934	Brc1ccc(cc1)-c1cc2C(=O)c3ccccc3-c2nn1
	TRUE						UGA-0015283	MMV007092	CCOc1ccc(CN2CCN(CC(O)COc3ccc(OCC(O)CN4CCN(Cc5ccc(OCC)cc5)CC4)cc3)CC2)cc1
	TRUE						UGA-0015284	MMV665915	COc1ccc(cc1)-c1nc(NC(=O)CS(=O)(=O)c2ccc(F)cc2)sc1C
	TRUE						UGA-0015285	MMV020885	COc1ccc(Br)cc1C1Nc2ccc3ccccc3c2C2=C1C(=O)CC(C2)c1ccccc1
	TRUE						UGA-0015286	MMV007228	Cc1cccc(c1)N1C(=O)C2C(C1=O)C1(C(=O)C2(C(=C1c1ccc2OCOc2c1)c1ccc2OCOc2c1)c1ccccc1)c1ccccc1
	TRUE						UGA-0015287	MMV006455	CCCN(CCC)CC(O)COc1ccccc1C(=O)Nc1ccccc1
	TRUE						UGA-0015288	MMV006203	Cc1cc(NCCN2CCCCC2)c2ccc3ccccc3c2n1
	TRUE						UGA-0015289	MMV019266	Cc1sc2ncnc(Sc3nc4ccccc4[nH]3)c2c1C
	TRUE						UGA-0015290	MMV000444	CCCCCN1C(=N)N(CC(O)COc2cccc(C)c2)c2ccccc12
	TRUE						UGA-0015291	MMV665924	COc1ccc(cc1)C(=O)C1CC1c1ccc(Cl)cc1
	TRUE						UGA-0015292	MMV665927	ClCC(=O)NCCOc1ccc(Cl)cc1Cl
	TRUE						UGA-0015293	MMV000911	Cc1ccc(NC(=O)Nc2cccc(Cl)c2)cc1F
	TRUE						UGA-0015294	MMV666025	OC(Cn1nnc2ccccc12)Cn1c2ccc(Br)cc2c2cc(Br)ccc12
	TRUE						UGA-0015295	MMV665810	O=C(Nc1cccc(c1)C1=NCCN1)Nc1cccc(c1)C1=NCCN1
	TRUE						UGA-0015296	MMV665898	COc1cc(cc(OC)c1OC)C(=O)Nc1ccc(cc1)-c1nc2ccccc2[nH]1
	TRUE						UGA-0015297	MMV665814	Oc1c(ccc2cccnc12)C(Nc1ccccn1)c1cccc(Oc2ccccc2)c1
	TRUE						UGA-0015298	MMV665969	COc1cccc(c1)C(=O)NC(c1ccc(C)cc1)c1cc(Cl)c2cccnc2c1O
	TRUE						UGA-0015299	MMV665939	Fc1ccc(cc1)C(=O)Nc1ccsc1C(=O)NC1CCCCC1
	TRUE						UGA-0015300	MMV666026	COc1ccc(cc1)-c1cc2C(=O)c3ccccc3-c2nn1
	TRUE						UGA-0015301	MMV666125	CC1=C(CC(=O)c2cccc(c2)[N+]([O-])=O)C(=O)c2ccccc2C1=O
	TRUE						UGA-0015302	MMV008956	CCOc1cc2CCNC(c3cc(OC)c(O)cc3Cl)c2cc1OCC
	TRUE						UGA-0015303	MMV007285	CCOc1ccc(Nc2ccnc3cc(Cl)ccc23)cc1
	TRUE						UGA-0015304	MMV665949	Oc1ccc(cc1)C(=C(Cl)Cl)c1ccc(O)cc1
	TRUE						UGA-0015305	MMV665794	FC(F)(F)c1cccc(Nc2nc3ccccc3nc2Nc2cccc(c2)C(F)(F)F)c1
	TRUE						UGA-0015306	MMV001344	CC1CC(C)CN(C1)C(=O)c1ccc(Cl)cc1Cl
	TRUE						UGA-0015307	MMV666075	COc1ccc(cc1)C1N(C)c2ccccc2N1C
	TRUE						UGA-0015308	MMV665841	CCCc1cc(O)c2C3=C(CN(C)CC3)C(=O)Oc2c1
	TRUE						UGA-0015309	MMV665888	Oc1ccccc1NC(=O)c1ccc(Oc2cccc(c2)C(=O)Nc2ccccc2O)cc1
	TRUE						UGA-0015310	MMV007764	CCCCC1=C(CCC)C(=N)c2ccccc2N1C
	TRUE						UGA-0015311	MMV396652	Cc1sc(NC(=O)c2ccccc2)c(C(N2CCN(CC2)c2ccccc2)c2cccs2)c1C
	TRUE						UGA-0015313	MMV007199	COc1ccccc1N1C(=N)SC(=Cc2ccc(OCc3ccccc3F)cc2)C1=O
	TRUE						UGA-0015314	MMV665785	CC(C)(C)c1ccc(O)c(CNC2CCCCC2)c1
	TRUE						UGA-0015315	MMV665798	FC(F)(F)c1cccc(Nc2nc(nc3ncccc23)-c2ccccc2)c1
	TRUE						UGA-0015316	MMV008127	CN1CCN(CC1)c1c2CCCc2c(C#N)c2nc3ccccc3n12
	TRUE						UGA-0015317	MMV006522	CCOc1ccc2nc(C)cc(Nc3ccc(Br)cc3)c2c1
	TRUE						UGA-0015318	MMV000563	COc1ccc(cc1)C1Sc2ccccc2N=C2C1=C(O)c1ccccc21
	TRUE						UGA-0015319	MMV665902	OC(CN1C(=N)N(CCN2CCCCC2)c2ccccc12)c1cccc(Br)c1
	TRUE						UGA-0015320	MMV006753	Cc1c(oc2ccc3C(C)=CC(=O)Oc3c12)C(=O)c1ccccc1
	TRUE						UGA-0015321	MMV000753	Oc1ccc(cc1)-c1nc(c([nH]1)-c1ccc2oc3ccc(cc3c2c1)-c1nc([nH]c1-c1ccccc1)-c1ccc(O)cc1)-c1ccccc1
	TRUE						UGA-0015322	MMV086103	Cc1c(oc2ccc3C(C)=CC(=O)Oc3c12)C(=O)c1ccc(C)cc1
	TRUE						UGA-0015323	MMV665796	CCOc1cc(Br)c(cc1OCC)C(C)NC(=O)c1cccc(OC)c1
	TRUE						UGA-0015324	MMV396635	FC(F)(F)c1cc(nc2cc(nn12)C(=O)NC1CCN(Cc2ccccc2)CC1)-c1ccc(Cl)s1
	TRUE						UGA-0015325	MMV019202	CCOc1cccc(c1)C(=O)Nc1ccc(cc1)-c1nc2ccccc2[nH]1
	TRUE						UGA-0015326	MMV085583	CCCCCC(=O)N1C(C2=C(O)CC(CC2=Nc2ccccc12)c1ccc(OC)c(OC)c1)c1ccc(cc1)C(F)(F)F
	TRUE						UGA-0015327	MMV019555	C(CCCNc1c2CCCCc2nc2ccccc12)CCNc1c2CCCCc2nc2ccccc12
	TRUE						UGA-0015328	MMV007160	Cc1ccc(cc1)N1C2N(c3ccccc3C1N(c1ccccc21)S(=O)(=O)c1ccc(C)cc1)S(=O)(=O)c1ccc(C)cc1
	TRUE						UGA-0015329	MMV056726	COc1cc(SC)ccc1C(=O)N1CCCC(C)C1
	TRUE						UGA-0015330	MMV006558	Cc1cc(C)c2CN(Cc3ccccc3Cl)COc2c1
	TRUE						UGA-0015331	MMV007591	COc1ccc(cc1)C(=O)C(CCC(CNC(C)(C)C)C(=O)c1ccc(OC)cc1)CNC(C)(C)C
	TRUE						UGA-0015332	MMV011438	COC(=O)c1ccc(cc1)C1N(C(=O)c2ccccc2)c2ccccc2N=C2CC(CC(O)=C12)c1ccc(F)cc1
	TRUE						UGA-0015333	MMV019017	COCCNCC(O)Cn1c2ccc(Cl)cc2c2cc(Cl)ccc12
	TRUE						UGA-0015334	MMV020942	CCC(=O)Nc1nnc(Cc2ccc(OC)c(OC)c2)s1
	TRUE						UGA-0015335	MMV396693	C[n+]1c2ccccc2nc2ccc(NCCO)cc12
	TRUE						UGA-0015337	MMV667492	CN(N=O)C1=C(NC2CCCCC2)C(=O)c2ccccc2C1=O
	TRUE						UGA-0015338	MMV665876	CCC(c1nn2c(nnc2s1)-c1cccs1)c1ccccc1
	TRUE						UGA-0015339	MMV000570	CCc1ccc(Nc2cc(C)c3ccc(O)cc3n2)cc1
	TRUE						UGA-0015340	MMV665994	Cc1nc2ccccc2c(O)c1CC=C(Cl)Cl
	TRUE						UGA-0015341	MMV667488	COc1ccc(CCN2C(=N)C(=CC3=C2N=C2N(C=CC=C2C)C3=O)C(=O)NCc2cccnc2)cc1
	TRUE						UGA-0015342	MMV020660	COc1ccc(cc1OC)-c1nonc1NC(=O)c1cccc(Cl)c1
	TRUE						UGA-0015343	MMV019871	Fc1ccc2[nH]c3c(NCCCN4CCOCC4)ncnc3c2c1
	TRUE						UGA-0015344	MMV000760	Oc1c(CN2CCN(CC2)c2ccccc2F)cc(Br)c2cccnc12
	TRUE						UGA-0015345	MMV006250	CCOC(=O)c1cnc2c(C)cccc2c1Nc1ccc(cc1)C(C)=O
	TRUE						UGA-0015346	MMV006457	CCOC(=O)c1ccc2nc(cc(O)c2c1)-c1ccccc1
	TRUE						UGA-0015347	MMV006882	CCOC(=O)c1cnc2ccc(Cl)cc2c1NCCCN(C)C
	TRUE						UGA-0015348	MMV007224	Brc1ccc(Nc2nc3ccccc3nc2Nc2ccc(Br)cc2)cc1
	TRUE						UGA-0015349	MMV008294	CCOC(=O)c1cnc2c(C)cc(C)cc2c1Nc1ccc(OC)c(OC)c1
	TRUE						UGA-0015350	MMV000326	Cc1ccc2nc(C)cc(Nc3cccc(c3)C(F)(F)F)c2c1
	TRUE						UGA-0015351	MMV006172	CN1CCN(CC1)c1ccc(Nc2c3ccccc3nc3ccccc23)cc1
	TRUE						UGA-0015352	MMV665836	COc1ccc(C=C2SC(Nc3ccccc3)=NC2=O)cc1
	TRUE						UGA-0015353	MMV665881	COc1ccc(CNC(=O)C2=CC3=C(N=C4C=CC=CN4C3=O)N(CCc3ccccc3)C2=N)cc1
	TRUE						UGA-0015354	MMV396726	N#Cc1nc(Cc2cccc3ccccc23)oc1N1CCN(CC1)C(c1ccccc1)c1ccccc1
	TRUE						UGA-0015355	MMV007430	Brc1ccc(cc1)S(=O)(=O)N1CCC(CC1)C(=O)NCc1ccco1
	TRUE						UGA-0015356	MMV007881	CCCCN(CCCC)S(=O)(=O)c1ccc(NC(=O)c2ccco2)cc1
	TRUE						UGA-0015357	MMV007906	CCCCOc1ccc(cc1)C(=O)Nc1cc(C)on1
	TRUE						UGA-0015358	MMV007978	CCOc1ccc(CCNC(=O)c2cccs2)cc1OCC
	TRUE						UGA-0015359	MMV008829	CCCN1C(=N)C(=CC2=C1N=C1N(C=CC=C1C)C2=O)C(=O)NC1CCCCC1
	TRUE						UGA-0015360	MMV000972	OC1(CC(=O)c2ccccc2O1)C(F)(F)C(F)(F)F
	TRUE						UGA-0015361	MMV011099	Cc1cc(Nc2ccc3ccccc3c2)n2ncnc2n1
	TRUE						UGA-0015362	MMV011256	Cc1cc(Nc2ccc(Cl)cc2)n2nc(nc2n1)C(F)(F)F
	TRUE						UGA-0015363	MMV001255	CCCCc1ccc(NS(=O)(=O)c2cc3CCN4c3c(CCC4=O)c2)cc1
	TRUE						UGA-0015364	MMV006704	CN(C)CCNc1cc(nc2ccccc12)-c1ccccc1
	TRUE						UGA-0015365	MMV011259	Cc1cc(C)cc(Nc2cc(C)nc3nc(nn23)C(F)(F)F)c1
	TRUE						UGA-0015366	MMV396703	CCN(CC)CCNc1ncnc2c3cc(Cl)ccc3[nH]c12
	TRUE						UGA-0015367	MMV665918	Fc1cccc(c1)-c1nnc2ccc(SCC(=O)Nc3ccc4OCOc4c3)nn12
	TRUE						UGA-0015368	MMV007041	Cc1ccc2c(C)nc(Nc3nc(C)cc(n3)-c3ccccc3)nc2c1
	TRUE						UGA-0015369	MMV085471	CCOc1ccc(cc1)-n1cc(-c2ccccc2)c2c(SCc3cc(C)ccc3C)ncnc12
	TRUE						UGA-0015370	MMV000356	Oc1ccc(Br)cc1CN1CCN(Cc2cccc(F)c2)CC1
	TRUE						UGA-0015371	MMV007474	COc1cc2CCN(C)C3Cc4ccc(Oc5cc(CC6N(C)CCc7cc(OC)c(OC)c(Oc1cc23)c67)ccc5O)cc4
	TRUE						UGA-0015372	MMV666687	COc1cc(cc(OC)c1OC)C(=O)ON=C(N)Cc1cccc2ccccc12
	TRUE						UGA-0015373	MMV020275	Clc1ccc2nc(cc(C(=O)NC3CCN(Cc4ccccc4)CC3)c2c1)-c1ccncc1
	TRUE						UGA-0015374	MMV019881	O=C(NC1CCN(Cc2ccccc2)CC1)c1cc(cc(c1)C(=O)NC1CCN(Cc2ccccc2)CC1)C(=O)NC1CCN(Cc2ccccc2)CC1
	TRUE						UGA-0015375	MMV006764	CCOc1c(Br)cc(cc1OC)C1C(=CN(C)C=C1C(=O)OC)C(=O)OC
	TRUE						UGA-0015376	MMV006319	Cc1cc(Nc2cccc(F)c2)nc(NCc2ccccc2)n1
	TRUE						UGA-0015377	MMV019241	Brc1cccc(c1)C(=O)Nc1ccc(cc1)-c1nc2cc3ccccc3cc2[nH]1
	TRUE						UGA-0015378	MMV665874	Cc1cc(Nc2ccc(C)c(Cl)c2)n2nc(nc2n1)C(F)(F)F
	TRUE						UGA-0015379	MMV666599	Brc1ccc(C=CC2=NC(=O)c3ccccc3O2)cc1
	TRUE						UGA-0015380	MMV075490	CCOc1ccc(cc1)C1N(C)c2ccccc2N1C
	TRUE						UGA-0015381	MMV666081	CCCc1c(C)nc2ccccc2c1O
	TRUE						UGA-0015382	MMV665826	COc1cccc(NC(=O)Cn2c(C)c(C#N)c3ccccc23)c1
	TRUE						UGA-0015383	MMV396665	COc1cc(cc(OC)c1OC)C(=O)Nc1nc2c(cc3CCc4cccc2c34)s1
	TRUE						UGA-0015384	MMV666123	CC(C)(C)c1ccc(cc1)C(=O)Nc1c2CSCc2nn1-c1cccc(Cl)c1
	TRUE						UGA-0015385	MMV666124	CC(=O)c1ccc(NC(=O)CSc2nc(ns2)-c2ccccc2Cl)cc1
	TRUE						UGA-0015386	MMV006656	CCOC(=O)C1=CN(C)C=C(C1c1cc(Br)c(OCC)c(OC)c1)C(=O)OCC
	TRUE						UGA-0015387	MMV006087	CCN(CC)CCNc1ccnc2cc(Cl)ccc12
	TRUE						UGA-0015388	MMV011895	Nc1ccc(cc1)-c1nc2cc(Oc3ccc(Oc4ccc5[nH]c(nc5c4)-c4ccc(N)cc4)cc3)ccc2[nH]1
	TRUE						UGA-0015389	MMV007564	Cc1ccc(Cn2c(nc3ccccc23)N2CCC(CC2)C(=O)NCc2cccs2)cc1
	TRUE						UGA-0015390	MMV006825	COc1ccc(Nc2cc(C)nc(NCc3ccccc3)n2)cc1
	TRUE						UGA-0015391	MMV084434	COc1ccc(C=C2SC(Nc3ccc(F)cc3)=NC2=O)c(OC)c1
	TRUE						UGA-0015392	MMV019762	COc1cccc(c1)C(=O)Nc1ccc(cc1)-c1nc2ccccc2[nH]1
	TRUE						UGA-0015393	MMV009127	CC1CCN(Cc2c(O)ccc3C=C(c4nc5ccccc5s4)C(=O)Oc23)CC1
	TRUE						UGA-0015394	MMV666691	COc1ccc(C=C2SC(=N)N(C2=O)c2ccccc2OC)cc1
	TRUE						UGA-0015395	MMV008270	Oc1c2CCCCc2nc2cc(nn12)-c1ccccc1
	TRUE						UGA-0015396	MMV007116	CCOC(=O)c1cnc2ccc(CC)cc2c1O
	TRUE						UGA-0015397	MMV006937	Cc1ccc(cc1)-c1cc2nc3CCCCc3c(O)n2n1
	TRUE						UGA-0015398	MMV007384	COc1ccc(cc1)-c1nc2cc(Cc3ccc4[nH]c(nc4c3)-c3ccc(OC)cc3)ccc2[nH]1
	TRUE						UGA-0015399	MMV667491	COc1ccc(cc1)C1C2=C(Oc3c1ccc1ccccc31)N=CN(CCCN(C)C)C2=N
	TRUE						UGA-0015400	MMV020651	Clc1ccc(Cl)c(c1)-c1ccc(o1)C(=O)Nc1ccc(CN2CCOCC2)cc1
	TRUE						UGA-0015401	MMV666596	CSC1=NC(=Nc2c(C)cccc2C)C2(CCC(CC2)C(C)(C)C)N1c1ccc(Cl)cc1
	TRUE						UGA-0015402	MMV666023	C(c1ccccc1)n1c(N=Nc2c(Nc3ccccc3)ccc3ccccc23)nc2ccccc12
	TRUE						UGA-0015403	MMV007977	Clc1ccc(C=CC2=NC(=O)c3ccccc3O2)cc1
	TRUE						UGA-0015404	MMV006389	Fc1cccc(c1)C1Sc2ccccc2N=C2C1C(=O)c1ccccc21
	TRUE						UGA-0015405	MMV665899	Fc1ccccc1C(=O)N(Cc1ccc(Cl)cc1)c1ccccn1
	TRUE						UGA-0015406	MMV665894	CC(=O)c1sc(NC(=O)Nc2ccc(C)cc2C)nc1C
	TRUE						UGA-0015407	MMV665891	c1ccc(cc1)-c1ccc(cc1)-c1nc2ccccc2[nH]1
	TRUE						UGA-0015408	MMV665886	CC(Oc1ccc(NC(=O)c2cccs2)cc1)C(=O)c1ccc(Cl)cc1
	TRUE						UGA-0015409	MMV665879	CC(C)(C)C(=O)Nc1ccc(cc1)C(=O)Nc1cccc(c1)-c1nc2ccccc2[nH]1
	TRUE						UGA-0015410	MMV006861	C1CN(CCO1)c1ccc(Nc2ccnc3cc4ccccc4cc23)cc1
	TRUE						UGA-0015411	MMV667490	COc1ccc(cc1OC)C1C2=C(Oc3c1ccc1ccccc31)N=CN(CCCn1ccnc1)C2=N
	TRUE						UGA-0015412	MMV020403	COc1ccc(cc1)-c1cn2c(C(=O)Nc3ccccc3Cl)c(c3CCCCn1c23)-c1ccccc1
	TRUE						UGA-0015413	MMV665831	CCOC(=O)c1c(NC(=O)c2ccccc2)sc2c(O)c(CN(CC)CC)ccc12
	TRUE						UGA-0015414	MMV396794	CC(C)(C)CC(C)(C)NCC(O)COc1ccc(Cl)cc1Cl
	TRUE						UGA-0015415	MMV396705	COc1cccc(Cn2c(Oc3ccccc3)nc3N(C)C(=O)N(C)C(=O)c23)c1
	TRUE						UGA-0015416	MMV665904	COCCN1C(C)=Nc2ccccc2C1=O
	TRUE						UGA-0015417	MMV020492	CC1CN(CC(C)O1)C(=O)c1sc2ccccc2c1Cl
	TRUE						UGA-0015418	MMV019199	COc1cccc(Nc2nc(N)c3ccccc3n2)c1
	TRUE						UGA-0015419	MMV019110	Cc1cccc(Nc2nc(N)c3ccccc3n2)c1
	TRUE						UGA-0015420	MMV011522	Cc1ccc(Nc2nc(N)c3ccccc3n2)cc1Cl
	TRUE						UGA-0015421	MMV008160	CN1C=C(C(c2c[nH]c3ccccc23)c2ccccc12)c1ccc2ccccc2n1
	TRUE						UGA-0015422	MMV007557	COc1ccc(CCNC(=O)c2cc(ccc2Sc2ccc(F)cc2)S(=O)(=O)N2CC(C)CC(C)C2)cc1OC
	TRUE						UGA-0015423	MMV667489	COC(=O)c1ccc(Cl)c2NC(C3CC=CC3c12)c1cccc2ccccc12
	TRUE						UGA-0015424	MMV274073	COc1ccc2nc(C)cc(Nc3ccccc3O)c2c1
	TRUE						UGA-0015425	MMV019690	COc1ccc(cc1CN1CCN(CC1)c1ccc(F)cc1)C1NCCc2c1[nH]c1ccccc21
	TRUE						UGA-0015426	MMV000448	CN(C)CCCNc1c2ccccc2nc2ccccc12
	TRUE						UGA-0015427	MMV666067	COc1ccc(CNC2CCN(CC2)c2ccc(NC(=O)c3cccc(Cl)c3)cc2)cc1OC
	TRUE						UGA-0015428	MMV665783	CCN(CC)CCCNc1ccnc2cc3ccccc3cc12
	TRUE						UGA-0015429	MMV396633	[H]N(Cc1cc(Cl)c(OCC)c(OCC)c1)C(C)C(O)c1ccccc1
	TRUE						UGA-0015430	MMV665875	CN1C(=O)N(C)c2cc(CNCCNc3ccnc4cc(Cl)ccc34)ccc12
	TRUE						UGA-0015431	MMV006303	CCN(CC)CCNc1ccnc2cc3ccccc3cc12
	TRUE						UGA-0017290	MMV007240, MMV665843, THA-31, UGA-0015186	O=C1C2=C(CCCC2)NC2=CC=CC=C12
	TRUE						UGA-0017455	MMV665909, PTA-1330, UGA-0015312	BrC1=CC=CC=C1C(=O)NC1=NC(=CS1)C1=CC=CC=N1
	TRUE						UGA-0017456	MMV001246, PTA-1329, UGA-0015056	CSC1=CC=CC=C1C(=O)NC1=NC(=CS1)C1=CC=CC=N1
	TRUE						UGA-0017790	MMV006169, QUI-1008, UGA-0015336	C(NC1=C2C=CC=CC2=NC(NC2=CC=CC=C2)=N1)C1=CC=CC=C1
		TRUE			TRUE		UGA-0000650	MMV1029203, PCTCGAK-0700	CNC(=O)CNc1nc(nc2scc(-c3ccccc3)c12)-c1ccccn1
		TRUE			TRUE		UGA-0002217	MMV062221, PCTCGAK-0701	Cc1cc(Nc2ccccc2)n(n1)-c1nc(C)cc(C)n1
		TRUE			TRUE		UGA-0002228	MMV1019989, PCTCGAK-0702	CCc1ccc(cc1)C(NCc1nc(N)nc(n1)N(C)C)C(C)C
		TRUE			TRUE		UGA-0002230	MMV1028806, PCTCGAK-0806	Fc1ccccc1C1CC1C(=O)Nc1nc(cs1)-c1ccccn1
		TRUE			TRUE		UGA-0002231	MMV1030799, PCTCGAK-0657	CCCn1c(NC(=O)c2ccc3ccccc3n2)nc2ccccc12
		TRUE			TRUE		UGA-0002232	MMV1037162, PCTCGAK-0747	CCNC(=O)C(C)Nc1nc(nc2sc(C)c(C)c12)-c1cccnc1
		TRUE			TRUE		UGA-0002233	MMV1088520, PCTCGAK-0744	CC(C)N(Cc1csc(n1)-c1ccc(C)o1)Cc1ccccn1
		TRUE			TRUE		UGA-0002254	MMV560185, R407453	C1CCN(CC1)c1cc(nc2ccccc12)-c1ccccn1
					TRUE		UGA-0000639	MMV1014461	Cc1ccc2nc3ccccc3c(N3CCN(CC3)C(=O)c3ccccc3)c2c1
					TRUE		UGA-0000732	MMV1091186	Cc1nc(Sc2ncnc3sc4CCCc4c23)sc1CC(N)=O
					TRUE		UGA-0001171	MMV1531120	Clc1cc(Cl)cc(NN=C(C#N)C#N)c1
					TRUE		UGA-0001187	MMV416653	Clc1cnn(-c2nc3ccccc3[nH]2)c(=O)c1Cl
					TRUE		UGA-0015441	MMV000846
					TRUE		UGA-0015442	MMV001744, MMV688731
					TRUE		UGA-0015443	MMV004098
					TRUE		UGA-0015444	MMV006385
					TRUE		UGA-0015445	MMV006406
					TRUE		UGA-0015446	MMV006946
					TRUE		UGA-0015447	MMV008470
					TRUE		UGA-0015448	MMV009022
					TRUE		UGA-0015449	Imatinib, MMV009948	CN1CCN(CC2=CC=C(C=C2)C(=O)NC2=CC(NC3=NC(=CC=N3)C3=CN=CC=C3)=C(C)C=C2)CC1
					TRUE		UGA-0015450	MMV018983	CNC(=S)N\N=C(/C)C1=CC=CC=N1
					TRUE		UGA-0015451	MMV019123
					TRUE		UGA-0015452	MMV019142
					TRUE		UGA-0015453	MMV019151
					TRUE		UGA-0015454	MMV019204	c1c(C(c2nc(c3cc2)nc(C(F)(F)F)cc3C(F)(F)F)C#N)ccc(Br)c1
					TRUE		UGA-0015455	MMV019240
					TRUE		UGA-0015456	MMV019246
					TRUE		UGA-0015457	MMV019294
					TRUE		UGA-0015458	MMV019308
					TRUE		UGA-0015459	MMV019323
					TRUE		UGA-0015460	MMV019621
					TRUE		UGA-0015461	MMV019622
					TRUE		UGA-0015462	MMV019661
					TRUE		UGA-0015463	MMV019665
					TRUE		UGA-0015464	MMV019666
					TRUE		UGA-0015465	MMV019769
					TRUE		UGA-0015466	MMV019837
					TRUE		UGA-0015467	MMV019853
					TRUE		UGA-0015468	MMV019861
					TRUE		UGA-0015469	MMV019874
					TRUE		UGA-0015470	MMV019904
					TRUE		UGA-0015471	MMV020223
					TRUE		UGA-0015472	MMV020240
					TRUE		UGA-0015473	MMV020418
					TRUE		UGA-0015474	MMV020424
					TRUE		UGA-0015475	MMV020504
					TRUE		UGA-0015476	MMV020607
					TRUE		UGA-0015477	MMV020779
					TRUE		UGA-0015478	MMV020957
					TRUE		UGA-0015479	MMV021023
					TRUE		UGA-0015480	MMV021024
					TRUE		UGA-0015481	MMV021036	CC1=CN=C(NC2=NC(=CS2)C2=NC=CC=C2)C=C1
					TRUE		UGA-0015482	MMV027580
					TRUE		UGA-0015483	MMV066413
					TRUE		UGA-0015484	MMV099016
					TRUE		UGA-0015485	MMV1009526
					TRUE		UGA-0015486	MMV1010349
					TRUE		UGA-0015487	MMV1011919
					TRUE		UGA-0015488	MMV1012156
					TRUE		UGA-0015489	MMV1012963
					TRUE		UGA-0015490	MMV1013155
					TRUE		UGA-0015491	MMV1017472
					TRUE		UGA-0015492	MMV1018248
					TRUE		UGA-0015493	MMV1022644
					TRUE		UGA-0015494	MMV1027257
					TRUE		UGA-0015495	MMV1029508
					TRUE		UGA-0015496	MMV1030945
					TRUE		UGA-0015497	MMV1036737
					TRUE		UGA-0015498	MMV000242
					TRUE		UGA-0015499	MMV1037728
					TRUE		UGA-0015500	MMV1038240
					TRUE		UGA-0015501	MMV1038723
					TRUE		UGA-0015502	MMV1040219
					TRUE		UGA-0015503	MMV1042305
					TRUE		UGA-0015504	MMV1049541
					TRUE		UGA-0015505	MMV1081413
					TRUE		UGA-0015506	MMV1081416
					TRUE		UGA-0015507	MMV1081460
					TRUE		UGA-0015508	MMV1081938
					TRUE		UGA-0015509	MMV1086703
					TRUE		UGA-0015510	MMV1087921
					TRUE		UGA-0015511	MMV1094822
					TRUE		UGA-0015512	MMV1095166
					TRUE		UGA-0015513	MMV1101725
					TRUE		UGA-0015514	MMV1557856	CC[C@H](NC(=O)[C@H](C)NC)C(=O)N1C[C@@H](O)C[C@H]1CC1=C(NC2=C1C=CC(F)=C2)C1=C(C[C@@H]2C[C@H](O)CN2C(=O)[C@H](CC)NC(=O)[C@H](C)NC)C2=C(N1)C=C(F)C=C2
					TRUE		UGA-0015515	MMV335848
					TRUE		UGA-0015516	MMV335885
					TRUE		UGA-0015517	MMV516035
					TRUE		UGA-0015518	MMV516150
					TRUE		UGA-0015519	MMV617945
					TRUE		UGA-0015520	MMV642542
					TRUE		UGA-0015521	MMV928099
					TRUE		UGA-0015522	MMV929431
					TRUE		UGA-0015523	MMV938916
					TRUE		UGA-0015524	MMV956928
					TRUE		UGA-0015525	MMV957818
					TRUE		UGA-0015526	MMV960145
					TRUE		UGA-0015527	MMV970914
				TRUE			UGA-0015563	MMV1578211
				TRUE			UGA-0015564	MMV1578210
				TRUE			UGA-0015565	MMV1578212
				TRUE			UGA-0015566	MMV1578217
				TRUE			UGA-0015567	MMV1578218
				TRUE			UGA-0015568	MMV1578213
				TRUE			UGA-0015569	MMV1578214
				TRUE			UGA-0015570	MMV1578216
				TRUE			UGA-0015571	MMV1578215
				TRUE			UGA-0015572	MMV1577982
				TRUE			UGA-0015573	MMV1578000
				TRUE			UGA-0015574	MMV1578205
				TRUE			UGA-0015575	MMV1578001
				TRUE			UGA-0015576	MMV1577985
				TRUE			UGA-0015577	MMV1578002
				TRUE			UGA-0015578	MMV1577986
				TRUE			UGA-0015579	MMV1578003
				TRUE			UGA-0015580	MMV1577984
				TRUE			UGA-0015581	MMV1577996
				TRUE			UGA-0015582	MMV1578208
				TRUE			UGA-0015583	MMV1577997
				TRUE			UGA-0015584	MMV1578209
				TRUE			UGA-0015585	MMV1577998
				TRUE			UGA-0015586	MMV1577987
				TRUE			UGA-0015587	MMV1577999
				TRUE			UGA-0015588	MMV1577976
				TRUE			UGA-0015589	MMV1577992
				TRUE			UGA-0015590	MMV1577977
				TRUE			UGA-0015591	MMV1577993
				TRUE			UGA-0015592	MMV1577978
				TRUE			UGA-0015593	MMV1577994
				TRUE			UGA-0015594	MMV1577979
				TRUE			UGA-0015595	MMV1577995
				TRUE			UGA-0015596	MMV1577980
				TRUE			UGA-0015597	MMV1577988
				TRUE			UGA-0015598	MMV1577981
				TRUE			UGA-0015599	MMV1577989
				TRUE			UGA-0015600	MMV1577983
				TRUE			UGA-0015601	MMV1577990
				TRUE			UGA-0015602	MMV1578207
				TRUE			UGA-0015603	MMV1577991
				TRUE			UGA-0015604	MMV1578004
				TRUE			UGA-0015605	MMV1578013
				TRUE			UGA-0015606	MMV1578006
				TRUE			UGA-0015607	MMV1578014
				TRUE			UGA-0015608	MMV1578007
				TRUE			UGA-0015609	MMV1578015
				TRUE			UGA-0015610	MMV1578008
				TRUE			UGA-0015611	MMV1578016
				TRUE			UGA-0015612	MMV1578009
				TRUE			UGA-0015613	MMV1578017
				TRUE			UGA-0015614	MMV1578010
				TRUE			UGA-0015615	MMV1578018
				TRUE			UGA-0015616	MMV1578011
				TRUE			UGA-0015617	MMV1578019
				TRUE			UGA-0015618	MMV1578012
				TRUE			UGA-0015619	MMV1578020
				TRUE			UGA-0015620	MMV1578021
				TRUE			UGA-0015621	MMV1578022
				TRUE			UGA-0015622	MMV1578033
				TRUE			UGA-0015623	MMV1578023
				TRUE			UGA-0015624	MMV1578024
				TRUE			UGA-0015625	MMV1578075
				TRUE			UGA-0015626	MMV1578025
				TRUE			UGA-0015627	MMV1578026
				TRUE			UGA-0015628	MMV1578091
				TRUE			UGA-0015629	MMV1578027
				TRUE			UGA-0015630	MMV1578092
				TRUE			UGA-0015631	MMV1578028
				TRUE			UGA-0015632	MMV1578093
				TRUE			UGA-0015633	MMV1578029
				TRUE			UGA-0015634	MMV1578037
				TRUE			UGA-0015635	MMV1578030
				TRUE			UGA-0015636	MMV1578038
				TRUE			UGA-0015637	MMV1578031
				TRUE			UGA-0015638	MMV1578039
				TRUE			UGA-0015639	MMV1578032
				TRUE			UGA-0015640	MMV1578040
				TRUE			UGA-0015641	MMV1578041
				TRUE			UGA-0015642	MMV1578034
				TRUE			UGA-0015643	MMV1578042
				TRUE			UGA-0015644	MMV1578035
				TRUE			UGA-0015645	MMV1578043
				TRUE			UGA-0015646	MMV1578036
				TRUE			UGA-0015647	MMV1578044
				TRUE			UGA-0015648	MMV1578045
				TRUE			UGA-0015649	MMV1578053
				TRUE			UGA-0015650	MMV1578046
				TRUE			UGA-0015651	MMV1578054
				TRUE			UGA-0015652	MMV1578047
				TRUE			UGA-0015653	MMV1578055
				TRUE			UGA-0015654	MMV1578048
				TRUE			UGA-0015655	MMV1578056
				TRUE			UGA-0015656	MMV1578049
				TRUE			UGA-0015657	MMV1578057
				TRUE			UGA-0015658	MMV1578050
				TRUE			UGA-0015659	MMV1578058
				TRUE			UGA-0015660	MMV1578051
				TRUE			UGA-0015661	MMV1578059
				TRUE			UGA-0015662	MMV1578052
				TRUE			UGA-0015663	MMV1578060
				TRUE			UGA-0015664	MMV1578061
				TRUE			UGA-0015665	MMV1578069
				TRUE			UGA-0015666	MMV1578062
				TRUE			UGA-0015667	MMV1578984
				TRUE			UGA-0015668	MMV1578063
				TRUE			UGA-0015669	MMV1578070
				TRUE			UGA-0015670	MMV1578064
				TRUE			UGA-0015671	MMV1578071
				TRUE			UGA-0015672	MMV1578065
				TRUE			UGA-0015673	MMV1578072
				TRUE			UGA-0015674	MMV1578066
				TRUE			UGA-0015675	MMV1578073
				TRUE			UGA-0015676	MMV1578067
				TRUE			UGA-0015677	MMV1578074
				TRUE			UGA-0015678	MMV1578068
				TRUE			UGA-0015679	MMV1578076
				TRUE			UGA-0015680	MMV1578084
				TRUE			UGA-0015681	MMV1578077
				TRUE			UGA-0015682	MMV1578085
				TRUE			UGA-0015683	MMV1578078
				TRUE			UGA-0015684	MMV1578086
				TRUE			UGA-0015685	MMV1578079
				TRUE			UGA-0015686	MMV1578087
				TRUE			UGA-0015687	MMV1578080
				TRUE			UGA-0015688	MMV1578088
				TRUE			UGA-0015689	MMV1578081
				TRUE			UGA-0015690	MMV1578089
				TRUE			UGA-0015691	MMV1578082
				TRUE			UGA-0015692	MMV1577962
				TRUE			UGA-0015693	MMV1578083
				TRUE			UGA-0015694	MMV1578090
				TRUE			UGA-0015695	MMV1577972
				TRUE			UGA-0015696	MMV1577963
				TRUE			UGA-0015697	MMV1578094
				TRUE			UGA-0015698	MMV1577937
				TRUE			UGA-0015699	MMV1577973
				TRUE			UGA-0015700	MMV1577960
				TRUE			UGA-0015701	MMV1578096
				TRUE			UGA-0015702	MMV1577961
				TRUE			UGA-0015703	MMV1578097
				TRUE			UGA-0015704	MMV1578005
				TRUE			UGA-0015705	MMV1577974
				TRUE			UGA-0015706	MMV1578204
				TRUE			UGA-0015707	MMV1578095
				TRUE			UGA-0015708	MMV1577971
				TRUE			UGA-0015709	MMV1577975
				TRUE			UGA-0015710	MMV1578206
				TRUE			UGA-0015711	MMV1578098
				TRUE			UGA-0015712	MMV1578105
				TRUE			UGA-0015713	MMV1578099
				TRUE			UGA-0015714	MMV1578106
				TRUE			UGA-0015715	MMV1578100
				TRUE			UGA-0015716	MMV1578107
				TRUE			UGA-0015717	MMV1578101
				TRUE			UGA-0015718	MMV1578108
				TRUE			UGA-0015719	MMV1578102
				TRUE			UGA-0015720	MMV1578109
				TRUE			UGA-0015721	MMV1578103
				TRUE			UGA-0015722	MMV1577926
				TRUE			UGA-0015723	MMV1578104
				TRUE			UGA-0015724	MMV1577927
				TRUE			UGA-0015725	MMV1577964
				TRUE			UGA-0015726	MMV1577928
				TRUE			UGA-0015727	MMV1577929
				TRUE			UGA-0015728	MMV1577966
				TRUE			UGA-0015729	MMV1577930
				TRUE			UGA-0015730	MMV1577936
				TRUE			UGA-0015731	MMV1577931
				TRUE			UGA-0015732	MMV1577970
				TRUE			UGA-0015733	MMV1577932
				TRUE			UGA-0015734	MMV1577938
				TRUE			UGA-0015735	MMV1577965
				TRUE			UGA-0015736	MMV1577939
				TRUE			UGA-0015737	MMV1577933
				TRUE			UGA-0015738	MMV1577940
				TRUE			UGA-0015739	MMV1577934
				TRUE			UGA-0015740	MMV1577941
				TRUE			UGA-0015741	MMV1577935
				TRUE			UGA-0015742	MMV1577942
				TRUE			UGA-0015743	MMV1577943
				TRUE			UGA-0015744	MMV1577949
				TRUE			UGA-0015745	MMV1577967
				TRUE			UGA-0015746	MMV1577969
				TRUE			UGA-0015747	MMV1577944
				TRUE			UGA-0015748	MMV1577950
				TRUE			UGA-0015749	MMV1577945
				TRUE			UGA-0015750	MMV1577951
				TRUE			UGA-0015751	MMV1577968
				TRUE			UGA-0015752	MMV1577952
				TRUE			UGA-0015753	MMV1577946
				TRUE			UGA-0015754	MMV1577953
				TRUE			UGA-0015755	MMV1577947
				TRUE			UGA-0015756	MMV1577954
				TRUE			UGA-0015757	MMV1577948
				TRUE			UGA-0015758	MMV1577955
				TRUE			UGA-0015759	MMV1577956
				TRUE			UGA-0015760	MMV1577958
				TRUE			UGA-0015761	MMV1577957
				TRUE			UGA-0015762	MMV1577959
			TRUE				UGA-0000025	Leflunomide, MMV003291, UGA-0014703	CC1=C(C=NO1)C(=O)NC1=CC=C(C=C1)C(F)(F)F
			TRUE				UGA-0014649	MMV1508127
			TRUE				UGA-0014650	MMV690565
			TRUE				UGA-0014651	MMV003462
			TRUE				UGA-0014652	MMV690755
			TRUE				UGA-0014653	MMV690761
			TRUE				UGA-0014654	MMV637810
			TRUE				UGA-0014655	MMV690577
			TRUE				UGA-0014656	MMV690570
			TRUE				UGA-0014657	MMV001940
			TRUE				UGA-0014658	MMV690723
			TRUE				UGA-0014659	MMV690695
			TRUE				UGA-0014660	MMV690737
			TRUE				UGA-0014661	MMV690774
			TRUE				UGA-0014662	MMV690567
			TRUE				UGA-0014663	MMV690647
			TRUE				UGA-0014664	MMV690727
			TRUE				UGA-0014665	MMV690667
			TRUE				UGA-0014666	MMV690685
			TRUE				UGA-0014667	MMV690668
			TRUE				UGA-0014668	MMV690678
			TRUE				UGA-0014669	MMV690660
			TRUE				UGA-0014670	MMV690623
			TRUE				UGA-0014671	MMV690648	FC(F)(F)C1=CN=C(OC2=CC(C=C3CCN(CC3)C(=O)NC3=NN=CC=C3)=CC=C2)C=C1
			TRUE				UGA-0014672	MMV690687
			TRUE				UGA-0014673	MMV001818
			TRUE				UGA-0014674	MMV002163
			TRUE				UGA-0014675	MMV002014
			TRUE				UGA-0014676	MMV690508
			TRUE				UGA-0014677	MMV690571
			TRUE				UGA-0014678	MMV690725
			TRUE				UGA-0014679	MMV690576
			TRUE				UGA-0014680	MMV690746
			TRUE				UGA-0014681	MMV690776
			TRUE				UGA-0014682	MMV690729
			TRUE				UGA-0014683	MMV690743
			TRUE				UGA-0014684	MMV690597
			TRUE				UGA-0014685	MMV690705
			TRUE				UGA-0014686	MMV690689
			TRUE				UGA-0014687	MMV690735
			TRUE				UGA-0014688	MMV690498
			TRUE				UGA-0014689	MMV690584
			TRUE				UGA-0014690	MMV011969
			TRUE				UGA-0014691	MMV690575
			TRUE				UGA-0014692	MMV690599
			TRUE				UGA-0014693	MMV1514112
			TRUE				UGA-0014694	MMV690669
			TRUE				UGA-0014695	MMV690676
			TRUE				UGA-0014696	MMV690658
			TRUE				UGA-0014697	MMV690665
			TRUE				UGA-0014698	MMV690656
			TRUE				UGA-0014699	MMV690560
			TRUE				UGA-0014700	MMV690650
			TRUE				UGA-0014701	MMV001628
			TRUE				UGA-0014702	MMV690511
			TRUE				UGA-0014704	MMV001851
			TRUE				UGA-0014705	MMV690772
			TRUE				UGA-0014706	MMV690750
			TRUE				UGA-0014707	MMV690561
			TRUE				UGA-0014708	MMV690740
			TRUE				UGA-0014709	MMV690734
			TRUE				UGA-0014710	MMV690733
			TRUE				UGA-0014711	MMV690782
			TRUE				UGA-0014712	MMV690589
			TRUE				UGA-0014713	MMV690748
			TRUE				UGA-0014714	MMV551860
			TRUE				UGA-0014715	MMV085494
			TRUE				UGA-0014716	MMV690726
			TRUE				UGA-0014717	MMV690460
			TRUE				UGA-0014718	MMV690583
			TRUE				UGA-0014719	MMV690712
			TRUE				UGA-0014720	MMV690730
			TRUE				UGA-0014721	MMV1161976
			TRUE				UGA-0014722	MMV690652
			TRUE				UGA-0014723	MMV690682
			TRUE				UGA-0014724	MMV543818
			TRUE				UGA-0014725	MMV690681
			TRUE				UGA-0014726	MMV690677
			TRUE				UGA-0014727	MMV690672
			TRUE				UGA-0014728	MMV690558
			TRUE				UGA-0014729	MMV690515
			TRUE				UGA-0014730	MMV690516
			TRUE				UGA-0014731	MMV690517
			TRUE				UGA-0014732	MMV690518
			TRUE				UGA-0014733	MMV690696
			TRUE				UGA-0014734	MMV690783
			TRUE				UGA-0014735	MMV690756
			TRUE				UGA-0014736	MMV690758
			TRUE				UGA-0014737	MMV690762
			TRUE				UGA-0014738	MMV690747
			TRUE				UGA-0014739	MMV690700
			TRUE				UGA-0014740	MMV690588
			TRUE				UGA-0014741	MMV690505
			TRUE				UGA-0014742	MMV690731
			TRUE				UGA-0014743	MMV690699
			TRUE				UGA-0014744	MMV690692
			TRUE				UGA-0014745	MMV690713
			TRUE				UGA-0014746	MMV690718
			TRUE				UGA-0014747	MMV002162
			TRUE				UGA-0014748	MMV690704
			TRUE				UGA-0014749	MMV690670
			TRUE				UGA-0014750	MMV690556
			TRUE				UGA-0014751	MMV690671
			TRUE				UGA-0014752	MMV690555	FC(F)(F)C1=NC2=C(C=CC3=NC(=CN23)C2=NN=CO2)C(=C1)C(F)(F)F
			TRUE				UGA-0014753	MMV690688
			TRUE				UGA-0014754	MMV690653	COC1=CC=CC(=C1)N1CCN(CC1)C1=NC2=C(F)C=CC=C2[C@H](CC(O)=O)N1C1=C(OC)C=CC(=C1)C(F)(F)F
			TRUE				UGA-0014755	MMV346714
			TRUE				UGA-0014756	MMV690673
			TRUE				UGA-0014757	MMV690522
			TRUE				UGA-0014758	MMV690523
			TRUE				UGA-0014759	MMV690524
			TRUE				UGA-0014760	MMV690525
			TRUE				UGA-0014761	MMV690501
			TRUE				UGA-0014762	MMV003444
			TRUE				UGA-0014763	MMV690698
			TRUE				UGA-0014764	MMV690778
			TRUE				UGA-0014765	MMV690764
			TRUE				UGA-0014766	MMV690691
			TRUE				UGA-0014767	MMV690579
			TRUE				UGA-0014768	MMV690728
			TRUE				UGA-0014769	MMV690753
			TRUE				UGA-0014770	MMV690767
			TRUE				UGA-0014771	MMV690768
			TRUE				UGA-0014772	MMV690781
			TRUE				UGA-0014773	MMV690574
			TRUE				UGA-0014774	MMV690572
			TRUE				UGA-0014775	MMV690720
			TRUE				UGA-0014776	MMV690739
			TRUE				UGA-0014777	MMV690559
			TRUE				UGA-0014778	MMV536420
			TRUE				UGA-0014779	MMV690663
			TRUE				UGA-0014780	MMV690674
			TRUE				UGA-0014781	MMV690654
			TRUE				UGA-0014782	MMV690680
			TRUE				UGA-0014783	MMV690661
			TRUE				UGA-0014784	MMV690557
			TRUE				UGA-0014785	MMV690529
			TRUE				UGA-0014786	MMV690530
			TRUE				UGA-0014787	MMV690531
			TRUE				UGA-0014788	MMV690532
			TRUE				UGA-0014789	MMV690485
			TRUE				UGA-0014790	MMV690732
			TRUE				UGA-0014791	MMV690766
			TRUE				UGA-0014792	MMV690742
			TRUE				UGA-0014793	MMV690741
			TRUE				UGA-0014794	MMV551816
			TRUE				UGA-0014795	MMV690600
			TRUE				UGA-0014796	MMV690598
			TRUE				UGA-0014797	MMV003452
			TRUE				UGA-0014798	MMV690711
			TRUE				UGA-0014799	MMV690708
			TRUE				UGA-0014800	MMV690724
			TRUE				UGA-0014801	MMV690765
			TRUE				UGA-0014802	MMV690719
			TRUE				UGA-0014803	MMV690564
			TRUE				UGA-0014804	MMV690771
			TRUE				UGA-0014805	MMV003472
			TRUE				UGA-0014806	MMV003819
			TRUE				UGA-0014807	MMV001730
			TRUE				UGA-0014808	MMV003795
			TRUE				UGA-0014809	MMV690464
			TRUE				UGA-0014810	MMV002520
			TRUE				UGA-0014811	MMV690465
			TRUE				UGA-0014812	MMV690466
			TRUE				UGA-0014813	MMV638081
			TRUE				UGA-0014814	MMV690537
			TRUE				UGA-0014815	MMV690538
			TRUE				UGA-0014816	MMV001397
			TRUE				UGA-0014817	MMV690582
			TRUE				UGA-0014818	MMV690702
			TRUE				UGA-0014819	MMV690707
			TRUE				UGA-0014820	MMV690784
			TRUE				UGA-0014821	MMV690752
			TRUE				UGA-0014822	MMV690786
			TRUE				UGA-0014823	MMV690596
			TRUE				UGA-0014824	MMV690759
			TRUE				UGA-0014825	MMV690697
			TRUE				UGA-0014826	MMV690751
			TRUE				UGA-0014827	MMV639972
			TRUE				UGA-0014828	MMV690580
			TRUE				UGA-0014829	MMV690569
			TRUE				UGA-0014830	MMV690594
			TRUE				UGA-0014831	MMV690502
			TRUE				UGA-0014832	MMV690763
			TRUE				UGA-0014833	MMV690467, Pleconaril	CC1=NOC(CCCOC2=C(C)C=C(C=C2C)C2=NOC(=N2)C(F)(F)F)=C1
			TRUE				UGA-0014834	MMV690468
			TRUE				UGA-0014835	MMV690469
			TRUE				UGA-0014836	MMV690470
			TRUE				UGA-0014837	MMV001758
			TRUE				UGA-0014838	MMV690471
			TRUE				UGA-0014839	MMV690472
			TRUE				UGA-0014840	MMV690473
			TRUE				UGA-0014841	MMV003775
			TRUE				UGA-0014842	MMV664071
			TRUE				UGA-0014843	MMV690543
			TRUE				UGA-0014844	MMV690544
			TRUE				UGA-0014845	MMV690585
			TRUE				UGA-0014846	MMV690604
			TRUE				UGA-0014847	MMV690592
			TRUE				UGA-0014848	MMV690773
			TRUE				UGA-0014849	MMV640353
			TRUE				UGA-0014850	MMV690780
			TRUE				UGA-0014851	MMV690593
			TRUE				UGA-0014852	MMV690715
			TRUE				UGA-0014853	MMV690578
			TRUE				UGA-0014854	MMV690693
			TRUE				UGA-0014855	MMV690690
			TRUE				UGA-0014856	MMV690595
			TRUE				UGA-0014857	MMV690573
			TRUE				UGA-0014858	MMV641550
			TRUE				UGA-0014859	MMV690462
			TRUE				UGA-0014860	MMV690631
			TRUE				UGA-0014861	MMV690474
			TRUE				UGA-0014862	MMV690475
			TRUE				UGA-0014863	MMV690476
			TRUE				UGA-0014864	MMV690477
			TRUE				UGA-0014865	MMV690478
			TRUE				UGA-0014866	MMV002133
			TRUE				UGA-0014867	MMV690479
			TRUE				UGA-0014868	CP 96345, MMV690480	COC1=C(CN[C@H]2C3CCN(CC3)[C@H]2C(C2=CC=CC=C2)C2=CC=CC=C2)C=CC=C1
			TRUE				UGA-0014869	MMV690548
			TRUE				UGA-0014870	MMV690549
			TRUE				UGA-0014871	MMV690550
			TRUE				UGA-0014872	MMV639902
			TRUE				UGA-0014873	MMV690738
			TRUE				UGA-0014874	MMV690568
			TRUE				UGA-0014875	MMV690586
			TRUE				UGA-0014876	MMV690717
			TRUE				UGA-0014877	MMV690590
			TRUE				UGA-0014878	MMV690777
			TRUE				UGA-0014879	MMV690714
			TRUE				UGA-0014880	MMV690488
			TRUE				UGA-0014881	MMV690632
			TRUE				UGA-0014882	MMV690633
			TRUE				UGA-0014883	MMV690634
			TRUE				UGA-0014884	MMV690635
			TRUE				UGA-0014885	MMV690636
			TRUE				UGA-0014886	MMV690637
			TRUE				UGA-0014887	MMV690638
			TRUE				UGA-0014888	MMV690639
			TRUE				UGA-0014889	MMV690481
			TRUE				UGA-0014890	MMV690482
			TRUE				UGA-0014891	MMV690483
			TRUE				UGA-0014892	MMV690484
			TRUE				UGA-0014893	MMV690486
			TRUE				UGA-0014894	MMV690457
			TRUE				UGA-0014895	MMV690487
			TRUE				UGA-0014896	MMV001568
			TRUE				UGA-0014897	MMV690553
			TRUE				UGA-0014898	MMV003846
			TRUE				UGA-0014899	MMV690562
			TRUE				UGA-0014900	MMV690563
			TRUE				UGA-0014901	MMV690785
			TRUE				UGA-0014902	MMV690710
			TRUE				UGA-0014903	MMV690749
			TRUE				UGA-0014904	MMV690694
			TRUE				UGA-0014905	MMV690601
			TRUE				UGA-0014906	MMV001574
			TRUE				UGA-0014907	MMV690779
			TRUE				UGA-0014908	MMV690463
			TRUE				UGA-0014909	MMV690640
			TRUE				UGA-0014910	MMV675694
			TRUE				UGA-0014911	MMV690641
			TRUE				UGA-0014912	MMV690642
			TRUE				UGA-0014913	MMV690643
			TRUE				UGA-0014914	MMV428315
			TRUE				UGA-0014915	MMV690788
			TRUE				UGA-0014916	MMV690644
			TRUE				UGA-0014917	MMV003695
			TRUE				UGA-0014918	MMV690489
			TRUE				UGA-0014919	MMV690490
			TRUE				UGA-0014920	MMV690491	CC1(CN2CCC(CC2)N2C(O)=NC3=C2C=CC=C3)OCC2=CC=CC=C2N2C=CC=C12
			TRUE				UGA-0014921	MMV690492
			TRUE				UGA-0014922	MMV690458
			TRUE				UGA-0014923	MMV690493
			TRUE				UGA-0014924	MMV002156
			TRUE				UGA-0014925	MMV690605
			TRUE				UGA-0014926	MMV690606
			TRUE				UGA-0014927	MMV690607
			TRUE				UGA-0014928	MMV690608
			TRUE				UGA-0014929	MMV001606
			TRUE				UGA-0014930	MMV690619
			TRUE				UGA-0014931	MMV009444
			TRUE				UGA-0014932	MMV690626
			TRUE				UGA-0014933	MMV003660
			TRUE				UGA-0014934	MMV637999
			TRUE				UGA-0014935	MMV690526
			TRUE				UGA-0014936	MMV690613
			TRUE				UGA-0014937	MMV690533
			TRUE				UGA-0014938	MMV690666
			TRUE				UGA-0014939	MMV690539
			TRUE				UGA-0014940	MMV690496
			TRUE				UGA-0014941	MMV690545
			TRUE				UGA-0014942	MMV690760
			TRUE				UGA-0014943	MMV690551
			TRUE				UGA-0014944	MMV690655
			TRUE				UGA-0014945	MMV639058
			TRUE				UGA-0014946	MMV690706	ONC(=O)C1(CS(=O)(=O)c2ccc(Oc3ccc(Cl)cc3)cc2)CCOCC1
			TRUE				UGA-0014947	MMV639963
			TRUE				UGA-0014948	MMV690745
			TRUE				UGA-0014949	MMV690509
			TRUE				UGA-0014950	MMV690620
			TRUE				UGA-0014951	MMV690512
			TRUE				UGA-0014952	MMV690627
			TRUE				UGA-0014953	MMV690519
			TRUE				UGA-0014954	MMV002158
			TRUE				UGA-0014955	MMV079840
			TRUE				UGA-0014956	MMV690614
			TRUE				UGA-0014957	MMV690534
			TRUE				UGA-0014958	MMV1165108
			TRUE				UGA-0014959	Bropirimine, MMV690540	NC1=NC(O)=C(Br)C(=N1)C1=CC=CC=C1
			TRUE				UGA-0014960	MMV690497
			TRUE				UGA-0014961	MMV002503
			TRUE				UGA-0014962	MMV690736
			TRUE				UGA-0014963	MMV690552
			TRUE				UGA-0014964	MMV690554
			TRUE				UGA-0014965	MMV533728
			TRUE				UGA-0014966	MMV690581
			TRUE				UGA-0014967	MMV690609
			TRUE				UGA-0014968	MMV690787
			TRUE				UGA-0014969	MMV001644
			TRUE				UGA-0014970	MMV690621	ClC1=CC2=C(NC3=C2CCCC3NC(=O)C2=NC=CC=C2)C=C1
			TRUE				UGA-0014971	MMV690513
			TRUE				UGA-0014972	MMV690628
			TRUE				UGA-0014973	MMV690520
			TRUE				UGA-0014974	MMV001776
			TRUE				UGA-0014975	MMV690527
			TRUE				UGA-0014976	MMV690615
			TRUE				UGA-0014977	MMV690535
			TRUE				UGA-0014978	MMV690683
			TRUE				UGA-0014979	MMV690541
			TRUE				UGA-0014980	MMV010269
			TRUE				UGA-0014981	MMV690546
			TRUE				UGA-0014982	MMV690587
			TRUE				UGA-0014983	MMV003311
			TRUE				UGA-0014984	MMV690657
			TRUE				UGA-0014985	MMV690602
			TRUE				UGA-0014986	MMV690754
			TRUE				UGA-0014987	MMV001811
			TRUE				UGA-0014988	MMV690716
			TRUE				UGA-0014989	MMV690510
			TRUE				UGA-0014990	MMV690622
			TRUE				UGA-0014991	MMV690514
			TRUE				UGA-0014992	MMV690629
			TRUE				UGA-0014993	MMV690521
			TRUE				UGA-0014994	MMV690506
			TRUE				UGA-0014995	MMV690528
			TRUE				UGA-0014996	MMV690616
			TRUE				UGA-0014997	MMV690536
			TRUE				UGA-0014998	MMV690686
			TRUE				UGA-0014999	MMV690542
			TRUE				UGA-0015000	MMV690499
			TRUE				UGA-0015001	MMV690547, Resiquimod	CCOCC1=NC2=C(N1CC(C)(C)O)C1=CC=CC=C1N=C2N
			TRUE				UGA-0015002	MMV690461
			TRUE				UGA-0015003	MMV001539
			TRUE				UGA-0015004	MMV690651
			TRUE				UGA-0015005	MMV690603
			TRUE				UGA-0015006	MMV690769
			TRUE				UGA-0015007	MMV690610
			TRUE				UGA-0015008	MMV690566
			TRUE				UGA-0015009	MMV074566
			TRUE				UGA-0015010	MMV006357	CC1=CC(NC2=NC(=CS2)C2=CC=CC=N2)=NC=C1
			TRUE				UGA-0015011	MMV690624
			TRUE				UGA-0015012	MMV690630
			TRUE				UGA-0015013	MMV690503
			TRUE				UGA-0015014	MMV690507
			TRUE				UGA-0015015	MMV690611
			TRUE				UGA-0015016	MMV690617
			TRUE				UGA-0015017	MMV690679
			TRUE				UGA-0015018	MMV690649
			TRUE				UGA-0015019	MMV690494
			TRUE				UGA-0015020	MMV690500
			TRUE				UGA-0015021	MMV1516166
			TRUE				UGA-0015022	MMV690770
			TRUE				UGA-0015023	MMV690645
			TRUE				UGA-0015024	MMV690662
			TRUE				UGA-0015025	MMV690722
			TRUE				UGA-0015026	MMV690701
			TRUE				UGA-0015027	MMV690709
			TRUE				UGA-0015028	MMV690757
			TRUE				UGA-0015029	MMV690618
			TRUE				UGA-0015030	MMV010530
			TRUE				UGA-0015031	MMV690625
			TRUE				UGA-0015032	MMV690646
			TRUE				UGA-0015033	MMV690504
			TRUE				UGA-0015034	MMV001550
			TRUE				UGA-0015035	MMV690612
			TRUE				UGA-0015036	MMV583103
			TRUE				UGA-0015037	MMV690659
			TRUE				UGA-0015038	MMV690675
			TRUE				UGA-0015039	MMV690495
			TRUE				UGA-0015040	MMV001967
			TRUE				UGA-0015041	MMV690775
			TRUE				UGA-0015042	MMV690721
			TRUE				UGA-0015043	MMV690664
			TRUE				UGA-0015044	MMV690684
			TRUE				UGA-0015045	MMV690459
			TRUE				UGA-0015046	MMV690591
			TRUE				UGA-0015047	MMV690744
			TRUE				UGA-0015048	MMV690703
		TRUE					UGA-0000591	CHEMBL586383, MMV020320	Cc1nnc(NC(=O)c2cn(nc2-c2ccccc2C)-c2ccccc2)o1
		TRUE					UGA-0000006	MMV688994, Streptomycin, Streptomycin Sulfate	CNC1C(O)C(O)C(CO)OC1OC1C(OC2C(O)C(O)C(N=C(N)N)C(O)C2N=C(N)N)OC(C)C1(O)C=O
		TRUE					UGA-0000077	Diethylcarbamazine, Diethylcarbamazine citrate, MMV002816	CCN(CC)C(=O)N1CCN(C)CC1
		TRUE					UGA-0000157	MMV688775, Rifampicin	CO[C@H]1\C=C\O[C@@]2(C)OC3=C(C)C(O)=C4C(O)=C(NC(=O)\C(C)=C/C=C/[C@@H](C)[C@@H](O)[C@@H](C)[C@H](O)[C@H](C)[C@@H](OC(C)=O)[C@H]1C)C(\C=N\N1CCN(C)CC1)=C(O)C4=C3C2=O
		TRUE					UGA-0000234	Amphotericin B, MMV689000	[H][C@]12C[C@@H](O[C@@H]3O[C@@H](C)[C@H](O)[C@@H](N)[C@H]3O)\C=C\C=C\C=C\C=C\C=C\C=C\C=C\[C@H](C)[C@@H](O)[C@H](C)[C@H](C)OC(=O)C[C@@H](O)C[C@@H](O)CC[C@H](O)[C@@H](O)C[C@@H](O)C[C@](O)(C[C@H](O)[C@H]1C(O)=O)O2
		TRUE					UGA-0001629	BTZ043, MMV676603	CC1COC2(CCN(CC2)C2=NC(=O)c3cc(cc(c3S2)[N+]([O-])=O)C(F)(F)F)O1
		TRUE					UGA-0001807	CHEMBL2105651, MMV688327, PCTCGAK-0461, Radezolid	CC(=O)NCC1CN(C(=O)O1)c1ccc(c(F)c1)-c1ccc(CNCc2cn[nH]n2)cc1
		TRUE					UGA-0002002	MMV688991, Nitazoxanide	CC(=O)Oc1ccccc1C(=O)Nc1ncc(s1)[N+]([O-])=O
		TRUE					UGA-0002071	Clemastine, Clemastine fumarate, MMV637229	CN1CCCC1CCO[C@](C)(C1=CC=CC=C1)C1=CC=C(Cl)C=C1
		TRUE					UGA-0002109	CHEMBL611077, MMV000858	Clc1ccc(cc1)S(=O)(=O)N1CCN(CC1)C(=S)NCc1ccco1
		TRUE					UGA-0002110	CHEMBL600894, MMV000907, PCTCGAK-0119	COc1cccc2c(C)nc(N=C(N)N)nc12
		TRUE					UGA-0002111	CHEMBL580794, MMV001059, PCTCGAK-0029	CCCS(=O)(=O)N1CCC(CO)(Cc2ccccc2C(F)(F)F)CC1
		TRUE					UGA-0002112	Isradipine, MMV001493	COC(=O)C1=C(C)NC(C)=C(C1c1cccc2nonc12)C(=O)OC(C)C
		TRUE					UGA-0002113	MMV001499, Nifurtimox	CC1CS(=O)(=O)CCN1\N=C\c1ccc(o1)[N+]([O-])=O
		TRUE					UGA-0002114	CHEMBL41, Fluoxetine, MMV001561	CNCCC(Oc1ccc(cc1)C(F)(F)F)c1ccccc1
		TRUE					UGA-0002115	EN300-150187, MMV001625, alpha-Difluoromethylornithine	NCCCC(N)(C(F)F)C(O)=O
		TRUE					UGA-0002116	MMV002529, Praziquantel	O=C(C1CCCCC1)N1CC2N(CCc3ccccc23)C(=O)C1
		TRUE					UGA-0002117	Iodoquinol, MMV002817	Oc1c(I)cc(I)c2cccnc12
		TRUE					UGA-0002118	M2523, MMV003152, Mebendazole	COC(=O)Nc1nc2cc(ccc2[nH]1)C(=O)c1ccccc1
		TRUE					UGA-0002119	MMV003270, Zoxazolamine	NC1=NC2=C(O1)C=CC(Cl)=C2
		TRUE					UGA-0002120	CHEMBL1515447, MMV004168	CN1CCCN(CC1)C(c1ccccc1)c1ccc(Cl)cc1
		TRUE					UGA-0002121	CHEMBL585611, MMV006239	Brc1ccc2NC(=O)C3(NCCc4c3[nH]c3ccccc43)c2c1
		TRUE					UGA-0002122	FS-SY15000107-53, MMV006372	CN(C)CCNc1ncnc2c3cc(C)ccc3[nH]c12
		TRUE					UGA-0002123	CHEMBL596639, MMV006741	COc1cc2ncnc(NC3CCN(Cc4ccccc4)CC3)c2cc1OC
		TRUE					UGA-0002124	CHEMBL601970, MMV006833, PCTCGAK-0543	Cc1cc(Cl)c(cc1OCC(=O)NC1CCCCC1)S(=O)(=O)N1CCCC1
		TRUE					UGA-0002125	CHEMBL139814, MMV006901	CN(C)c1cc(NC(=O)Nc2ccccc2)c2ccccc2n1
		TRUE					UGA-0002126	CHEMBL526418, MMV007133, PCTCGAK-0500	CC(C)N(Cc1ccccc1)S(=O)(=O)c1ccc(cc1)C(=O)Nc1cc(C)on1
		TRUE					UGA-0002127	CHEMBL597266, MMV007471, PCTCGAK-0519	COc1cc(OC)cc(c1)C(=O)NCC1Cc2cc(Cl)cc(c2O1)-c1ccncc1
		TRUE					UGA-0002128	CHEMBL599305, MMV007625, PCTCGAK-0517	Cc1cc(C)n(n1)-c1ccc(NC(=O)C2CCN(Cc3cnc(C)s3)CC2)cc1
		TRUE					UGA-0002129	CHEMBL546398, MMV007638	CCOc1ccc(cc1)-c1nc(NC(=O)CS(=O)(=O)c2ccccc2)sc1C
		TRUE					UGA-0002130	CHEMBL585651, MMV007803, PCTCGAK-0513	Clc1ccccc1CSCc1ccc(o1)C(=O)NC1CC1
		TRUE					UGA-0002131	CHEMBL598495, MMV007920	Nc1ccc(cc1)C(=O)Nc1ccc(cc1)-c1nc2ccccc2o1
		TRUE					UGA-0002132	MMV008439, MMV687757, PCTCGAK-0699	COc1ccc(CN2CCOc3ccc(cc3C2)C(C)(O)CN(C)C)cc1C
		TRUE					UGA-0002133	CHEMBL602219, MMV009054	Cc1cc(no1)C(=O)Nc1cnn(Cc2ccc(Cl)cc2Cl)c1
		TRUE					UGA-0002134	MMV009135, MMV676429, PCTCGAK-0637	O=C(C1CCN(CC1)c1nnnn1-c1ccccc1)N1CCc2ccccc2C1
		TRUE					UGA-0002135	CHEMBL536144, MMV010545, PCTCGAK-0231	COc1ccc(cn1)-c1cnc2ccc(NCc3ccc(cc3)S(N)(=O)=O)nn12
		TRUE					UGA-0002136	CHEMBL528966, MMV010576, PCTCGAK-0058	COc1cc(ccc1O)-c1cc(cnc1N)-c1ccc(cc1)S(C)(=O)=O
		TRUE					UGA-0002137	699_0243_4147, MMV010764, PCTCGAK-0049	C(Nc1nn2c(cnc2s1)-c1cccs1)C1CCOCC1
		TRUE					UGA-0002138	FS-SY15000107-39, MMV011229	CC1=NC2=NC=CN2C(NC2=CC=C(C=C2)C(F)(F)F)=C1
		TRUE					UGA-0002139	CHEMBL527297, MMV011511, PCTCGAK-0494	COc1ccc(CCN2CCC(CC2)NCc2cccc(c2)N(C)C)cc1
		TRUE					UGA-0002140	CHEMBL601821, MMV011691, PCTCGAK-0024	NCC(=O)N1CCn2c(C1)nc(c2Nc1ccc2OCOc2c1)-c1ccccc1
		TRUE					UGA-0002141	CHEMBL580702, MMV011765, PCTCGAK-0553	FC(F)(F)c1cnc(Sc2nnc(o2)-c2ccncc2)c(Cl)c1
		TRUE					UGA-0002142	CHEMBL604099, MMV011903	Cc1ccc(NC(=O)c2nc[nH]c2C(=O)Nc2nc3ccccc3[nH]2)c(C)c1
		TRUE					UGA-0002143	FS-SY15000107-45, MMV012074	Cc1nc2ccccn2c1C(=O)NCc1ccc(Cl)cc1
		TRUE					UGA-0002144	CHEMBL534395, MMV016136	Cc1nn2c(Nc3ccncc3)cc(C)nc2c1-c1ccccc1Cl
		TRUE					UGA-0002145	DDD00099940, MMV016838	Cc1ccc(cc1)-c1cc(C(=O)Nc2cccnc2)c2cc(Br)ccc2n1
		TRUE					UGA-0002146	CHEMBL587947, MMV019087	Cc1cc(C)n2nc(nc2n1)C(=O)Nc1cc(ccc1N1CCOCC1)C(F)(F)F
		TRUE					UGA-0002147	FS-SY15000107-48, MMV019189	Cc1ccc2c(NC(=O)C22NN=C(S2)c2ccccc2)c1C
		TRUE					UGA-0002148	CHEMBL526214, MMV019234	COc1ccc(cc1OC)C1CC(=NN1C(=O)c1ccco1)c1cccs1
		TRUE					UGA-0002149	MMV019551, OSSL_601349	CCC(NC(=O)c1ccccc1NC(=O)c1ccc(C)cc1)C(=O)OC
		TRUE					UGA-0002150	CHEMBL587715, MMV019721	CCN(CC)S(=O)(=O)c1ccc(Cl)c(c1)C(=O)Nc1ccc2nc(C)sc2c1
		TRUE					UGA-0002151	CHEMBL524742, MMV019742	Cc1ccc(cc1)S(=O)(=O)N1CCN(CC1)C(=O)c1cc([nH]n1)-c1ccccc1
		TRUE					UGA-0002152	MMV019790, PCTCGAK-0828	CCOc1ccccc1C(=O)Nc1cccc(c1)-c1nc2ncccn2c1C
		TRUE					UGA-0002153	CHEMBL535286, MMV019807	Cc1ccc2cc(C3NC(=O)c4ccccc4N3)c(Cl)nc2c1
		TRUE					UGA-0002154	CHEMBL588781, MMV019838	FC(F)(F)c1cc(cc(c1)C(F)(F)F)C(=O)Nc1ccnc(n1)-c1cccnc1
		TRUE					UGA-0002155	CHEMBL528922, MMV019993, PCTCGAK-0552	CC(Nc1nncc(n1)-c1ccc(cc1)C(F)(F)F)c1cn(C)nc1C
		TRUE					UGA-0002156	CHEMBL525702, MMV020081, PCTCGAK-0169	COc1cccc(CC(=O)N2CCC(CC2)n2c(C)nc3ccc(F)cc23)c1
		TRUE					UGA-0002157	CHEMBL546400, MMV020120	CC1CC1C(=O)NC1CCN(CC2(CCCCC2)c2ccccc2)CC1
		TRUE					UGA-0002158	CHEMBL532350, MMV020136	CNC(=O)c1cc(cs1)S(=O)(=O)N1CCN(CC1)c1ccccn1
		TRUE					UGA-0002159	CHEMBL582027, MMV020152	Cc1cc(no1)C(=O)Nc1ccc(cc1)-c1ccccc1
		TRUE					UGA-0002160	CHEMBL535002, MMV020165	CC(C)NCC(=O)Nc1cccc(c1)C(=O)Nc1cccc(c1)C(F)(F)F
		TRUE					UGA-0002161	FS-SY15000107-17, MMV020289	Cc1ccc(NC(=O)c2cc(ccc2C)S(=O)(=O)NC(C)(C)C)nc1
		TRUE					UGA-0002162	MMV020291, MMV676532, PCTCGAK-0633	CC(N1CCN(CC1)S(=O)(=O)c1ccc(cc1)C(C)(C)C)C(=O)N1CCCC1
		TRUE					UGA-0002163	CHEMBL586864, MMV020321	COc1ccccc1C(C)NCC(=O)Nc1cc(ccc1Cl)C(F)(F)F
		TRUE					UGA-0002164	MMV020388, PCTCGAK-0860	CC(Nc1cc(Cl)ccc1N1CCOCC1)C(=O)N1CCCC(C)C1
		TRUE					UGA-0002165	CHEMBL525292, MMV020391	CC(C)C(C(=O)Nc1ccc(cc1)S(=O)(=O)N(C)C)c1ccc(Cl)cc1
		TRUE					UGA-0002166	CHEMBL267274, MMV020512	Cc1ccc(Oc2ccc(NC(=O)CNc3ccccc3N3CCCC3=O)cc2)cc1
		TRUE					UGA-0002167	CHEMBL581128, MMV020517	COc1ccccc1CNC(=O)c1cc(nc2n(ncc12)C(C)C)C1CC1
		TRUE					UGA-0002168	CHEMBL531497, MMV020520	Cc1cc2ccccc2n1CC(=O)N1CC(Oc2ccccc12)C(=O)N1CCCCC1
		TRUE					UGA-0002169	FS-SY15000646-14, MMV020537	Clc1ccc2OCCN(c3ccc(s3)C(=O)NC3CC3)c2c1
		TRUE					UGA-0002170	CHEMBL548417, MMV020591	CC(C)C(NC(=O)Cc1cccc2ccccc12)C(=O)Nc1cccc(c1)C#N
		TRUE					UGA-0002171	CHEMBL588094, MMV020623	Cc1noc(C)c1C(=O)N1CCCC(C1)c1[nH]c2c(C)cccc2c1-c1ccncc1
		TRUE					UGA-0002172	CHEMBL525112, MMV020670, PCTCGAK-0498	COc1ccc(cc1)-c1cncc2ccc(nc12)C(=O)NCCCn1ccnc1
		TRUE					UGA-0002173	CHEMBL532242, MMV020710	COc1ccc(Cl)cc1NC(=O)CN(C)C(=O)c1cnn(n1)-c1ccccc1
		TRUE					UGA-0002174	FS_SY14001348_93, MMV020982	CC(C)(C)c1cc(cc(c1)C(=O)Nc1cccnc1)C(=O)Nc1cccnc1
		TRUE					UGA-0002175	GSK848336A, MMV021013	C1CC1c1cc(NC2CCCCC2)nc(n1)-c1ccccn1
		TRUE					UGA-0002176	Azoxystrobin, MMV021057	CO\C=C(\C(=O)OC)c1ccccc1Oc1cc(Oc2ccccc2C#N)ncn1
		TRUE					UGA-0002177	CHEMBL546607, MMV021375, PCTCGAK-0605	CC(C)CNc1cc(C)nc2c([nH]nc12)-c1ccccc1
		TRUE					UGA-0002178	CCI7967, MMV021660, PCTCGAK-0329	Cc1cc(NCCc2ccccc2)nc(NC(=N)Nc2ccc(Cl)cc2)n1
		TRUE					UGA-0002179	CHEMBL588048, MMV022029, PCTCGAK-0019	CN1CCC(CC1)NCc1cccc(c1)-c1ccc(cc1)S(=O)(=O)NCc1ccccc1
		TRUE					UGA-0002180	MMV022236, MMV676364, PCTCGAK-0634	CCN(CC)CCCN1CCN(CC1)C(=O)c1cccc(c1)-c1noc(n1)C(F)(F)F
		TRUE					UGA-0002181	CHEMBL534797, MMV022478, PCTCGAK-0168	Clc1cccc(c1)-c1cnn2ccc(nc12)C(=O)Nc1ccc(cc1)N1CCNCC1
		TRUE					UGA-0002182	CHEMBL546724, MMV023183, PCTCGAK-0384	C(C1CC1)N1Cc2ccccc2OC2(CCN(Cc3c[nH]c4cnccc34)CC2)C1
		TRUE					UGA-0002183	CHEMBL528605, MMV023227, PCTCGAK-0269	Cc1nc([nH]c1C)-c1cccc(NCc2ccccc2)c1
		TRUE					UGA-0002184	CHEMBL547158, MMV023233, PCTCGAK-0194	Nc1nccc2ccc(cc12)-c1ccc2nccn2c1
		TRUE					UGA-0002185	MMV023370, MMV676359, PCTCGAK-0660	Nc1ncc(cc1-c1nc2cc(Cl)cnc2[nH]1)-c1cn[nH]c1
		TRUE					UGA-0002186	CHEMBL547169, MMV023388, PCTCGAK-0179	FC(F)(F)c1cccc(c1)C(=O)NC1CCN(C1)c1ccnc2ccccc12
		TRUE					UGA-0002187	CHEMBL580443, MMV023860, PCTCGAK-0115	NS(=O)(=O)c1cccc(c1)-c1ccc2ncc(nc2c1)N1CCOCC1
		TRUE					UGA-0002188	CHEMBL529716, MMV023949, PCTCGAK-0100	CC(C)(C)c1cc(C(=O)N2CCN(CC2)c2nccnc2C#N)n(Cc2ccccc2)n1
		TRUE					UGA-0002189	CHEMBL586583, MMV023953, PCTCGAK-0018	O=C(Nc1cccc(c1)-c1ccc(NCCCN2CCCC2)nc1)c1ccccc1
		TRUE					UGA-0002190	GSK1598164A, MMV023969, PCTCGAK-0370	C(Nc1cccnc1)c1ccc(s1)-c1cc2ccncc2cc1OC1CCNCC1
		TRUE					UGA-0002191	CHEMBL534090, MMV023985, PCTCGAK-0109	COc1ccc(cc1OC)-c1cnc2ccc(nn12)N1CCCC1
		TRUE					UGA-0002192	CHEMBL526813, MMV024035, PCTCGAK-0275	O=C(Nc1ccccc1)c1ccc(s1)-c1cc2ccncc2cc1OC1CCNCC1
		TRUE					UGA-0002193	CHEMBL530228, MMV024101, PCTCGAK-0098	NS(=O)(=O)c1cncc(c1)-c1ccc2nccc(-c3cn[nH]c3)c2n1
		TRUE					UGA-0002194	CHEMBL533421, MMV024114, PCTCGAK-0107	Cc1ccc(cc1)S(=O)(=O)n1cc(-c2ccnc(N)c2)c2cc(Br)cnc12
		TRUE					UGA-0002195	CHEMBL532171, MMV024195, PCTCGAK-0105	CN(C)CCNC(=O)N1CCCN(CC1)c1ncnc2cc(sc12)-c1ccccc1
		TRUE					UGA-0002196	GSK1905227A, MMV024311, PCTCGAK-0279	Cc1ccc2[nH]c(C3CCCNC3)c(-c3ccncc3)c2c1
		TRUE					UGA-0002197	CHEMBL531523, MMV024397	O=C(NC1CC1)c1ccc(nc1)N1CCC(Cc2ccccc2)CC1
		TRUE					UGA-0002198	MMV024406, MMV676875, PCTCGAK-0626	Clc1cccc(NC(=O)c2cnc(N3CCN(CC3)c3ccncc3)c(Cl)c2)c1
		TRUE					UGA-0002199	CHEMBL586872, MMV024443, PCTCGAK-0118	CN(C(=O)c1cc2c(cccc2[nH]1)-c1cncnc1)c1ccccc1
		TRUE					UGA-0002200	CHEMBL546998, MMV024829, PCTCGAK-0249	CC(C)CN1CCC(CC1)N(C)c1cc(NC(=O)c2cccc(C)c2)ccn1
		TRUE					UGA-0002201	CHEMBL580352, MMV024937, PCTCGAK-0114	FC(F)(F)c1nc(oc1C(=O)Nc1ccc(nc1)N1CCNCC1)-c1ccccc1
		TRUE					UGA-0002202	CHEMBL546977, MMV026020, PCTCGAK-0149	CS(=O)(=O)c1cccc(c1)-c1cnc2[nH]cc(-c3ccc(CCC(O)=O)cc3)c2c1
		TRUE					UGA-0002203	CHEMBL529152, MMV026313, PCTCGAK-0102	Nc1nccc2ccc(Oc3ccncc3)cc12
		TRUE					UGA-0002204	CHEMBL524204, MMV026356, PCTCGAK-0151	CCn1ncc2c(NC3CCOCC3)c(CNC(=O)c3ccnn3C)c(C)nc12
		TRUE					UGA-0002205	CHEMBL587610, MMV026468, PCTCGAK-0062	OCc1ccc(cc1)-c1cncc(Nc2cccc(Cl)c2)c1
		TRUE					UGA-0002206	CHEMBL528061, MMV026490, PCTCGAK-0112	O=C(NCCc1ccccc1)c1cc(cnc1NCC1CC1)-c1cccnc1
		TRUE					UGA-0002207	CHEMBL524753, MMV026550, PCTCGAK-0101	CC(C)(C)CN1C(N)=NC(C1=O)(c1ccccc1)c1ccccc1
		TRUE					UGA-0002208	CHEMBL532369, MMV028694, PCTCGAK-0106	OCCc1ccc(Nc2nccc(n2)-c2nnc3ccccn23)cc1
		TRUE					UGA-0002209	CHEMBL529068, MMV030734, PCTCGAK-0209	CC(C)(CN)c1nc(c([nH]1)-c1ccnc(N)n1)-c1ccc(Cl)c(O)c1
		TRUE					UGA-0002210	CHEMBL587398, MMV031011, PCTCGAK-0025	CNC(=O)C1Cc2c([nH]c3cc(Cl)ccc23)C2(CCN(CCc3ccccc3)CC2)N1
		TRUE					UGA-0002211	729_2052_0237_0263, MMV032967, PCTCGAK-0050	FC(F)(F)c1cccc(c1)-c1nc2c(NCc3ccncc3)nccc2[nH]1
		TRUE					UGA-0002212	853_6297_0335, MMV032995, PCTCGAK-0110	FC(F)(F)c1ccc(CN2c3cc(Br)ccc3COCC2=O)cc1
		TRUE					UGA-0002213	CHEMBL241634, MMV045105, PCTCGAK-0039	C1CN(CCO1)c1cc(n[nH]1)-c1ccc(Oc2ccccc2)cc1
		TRUE					UGA-0002214	GSK345724A, MMV047015	COc1cc(nc2ccc(C)c(N)c12)C(F)(F)F
		TRUE					UGA-0002215	7810502, MMV053220	NC(=O)COc1ccc(cc1)-c1ccc(cc1)C#N
		TRUE					UGA-0002216	GSK385518A, MMV054312, PCTCGAK-0501	CC(=O)N1CCc2cc3nc(C)cc(C)c3cc12
		TRUE					UGA-0002218	GSK636544A, MMV063404	Cc1nn(Cc2ccccc2)c(Cl)c1C(=O)NC1CCCCCC1
		TRUE					UGA-0002219	FS-SY15000107-41, MMV069458	FC(F)(F)c1nnc2ccc(Cl)nn12
		TRUE					UGA-0002220	CHEMBL578464, MMV084603, PCTCGAK-0147	O=C1N(Cc2cc3ccccc3s2)CC2CN(Cc3ccccc3)CCN12
		TRUE					UGA-0002221	CHEMBL582507, MMV084864	O=C(Nc1cnc2ccccc2c1)c1cccc(c1)-n1cnnn1
		TRUE					UGA-0002222	CHEMBL598494, MMV085071, PCTCGAK-0021	COc1cncc(c1)-c1cncc(n1)N1CCN(CC1)c1ccncc1
		TRUE					UGA-0002223	CHEMBL597856, FS-SY15000107-4, MMV085210	Clc1ccc(cc1)S(=O)(=O)NC(Cc1c[nH]c2ccccc12)C(=O)N1CCCCC1
		TRUE					UGA-0002224	CHEMBL602226, MMV085230, PCTCGAK-0099	CCCNC(=O)N1CCC2(CC1)CC(=O)c1cc(C)ccc1O2
		TRUE					UGA-0002225	CHEMBL531326, MMV085499, PCTCGAK-0060	NC(=O)c1ccc(cc1)-c1nc(cnc1N)-c1ccc(cc1)C#N
		TRUE					UGA-0002226	MMV090930, TCA1	CCOC(=O)NC(=O)c1ccsc1NC(=O)c1nc2ccccc2s1
		TRUE					UGA-0002227	MMV099637, TCMDC-143556	Cc1nn2c(O)c3CCCCc3nc2c1-c1ccc(F)cc1
		TRUE					UGA-0002229	GSK130506A, MMV102872	FC(F)(F)c1cccc(c1)C(=O)Nc1nnc(o1)-c1ccc(Cl)cc1
		TRUE					UGA-0002234	MMV1110498, PCTCGAK-0554, Wolbachia2	COC1=CC=CN2C1=NC(=C2C(=O)N1CCCCC1)C(F)(F)F
		TRUE					UGA-0002235	DT2009-0005756, MMV1198433, PCTCGAK-0495	CC(C)c1ccc(NC(=O)COC2=CC(C)=C(C#N)C(=O)N2C)cc1
		TRUE					UGA-0002236	MMV1236379, TCMDC-143394	CCOC(=O)c1noc(N)c1-c1ccccc1
		TRUE					UGA-0002237	7470588, MMV146306	CCC(C)NC(=O)c1ccc(NC(=O)C2(CCCC2)c2ccccc2)cc1
		TRUE					UGA-0002238	MMV153413, TP4	CCOC(=O)c1c(C)c(sc1NC(=O)c1c(F)c(F)c(F)c(F)c1F)C(N)=O
		TRUE					UGA-0002239	7644867, MMV161996	CC(C)CNS(=O)(=O)c1ccc(CCC(=O)Nc2ccc(Cl)cc2C)cc1
		TRUE					UGA-0002240	MMV188296, TCMDC-143230	CNC(=O)C1Cc2ccccc2N1C(=O)Cc1ccc(F)cc1
		TRUE					UGA-0002241	7725228, MMV200748	COc1ccc(cc1)C1(CCCC1)C(=O)Nc1ccc(Br)cc1
		TRUE					UGA-0002242	7756985, MMV202458	COc1ccc(OC(C)C(=O)Nc2ccc(Cl)cc2C)cc1
		TRUE					UGA-0002243	MMV202553, TCMDC-143337	CCC(=O)Nc1ccccc1C(=O)Nc1ccccn1
		TRUE					UGA-0002244	7944431, MMV228911, PCTCGAK-0604	COc1cccc(NC(=O)c2c(NC(=O)c3cccnc3)sc3CCCc23)c1
		TRUE					UGA-0002245	7926849, MMV272144	COc1cccc(c1)-n1nnnc1S(C)(=O)=O
		TRUE					UGA-0002246	838_2730_0263_0043, MMV392832, PCTCGAK-0096	COc1cccc(c1)-c1cc2c(Nc3cccnc3)nccc2[nH]1
		TRUE					UGA-0002247	838_2670_0263_0220, MMV393144, PCTCGAK-0095	CN1CCN(CC1)c1nccc2[nH]c(cc12)-c1cccc(F)c1
		TRUE					UGA-0002248	MMV393995, SMR000037186	Cc1cc(C)n(n1)-c1nc(C)cc(O)n1
		TRUE					UGA-0002249	CHEMBL2139925, MMV407539, PCTCGAK-0013	CCc1nc2ccc(cn2c1N(C)Cc1cccs1)C(=O)NCc1ccc2OCOc2c1
		TRUE					UGA-0002250	CHEMBL1404608, MMV407834	CCOc1ccccc1NC(C)C(=O)Nc1cc(ccc1N1CCOCC1)C(F)(F)F
		TRUE					UGA-0002251	5696114, MMV461553	COC(=O)c1c(NC(=O)c2c(F)c(F)c(F)c(F)c2F)sc2CCCCCc12
		TRUE					UGA-0002252	5526187, MMV495543	CC(C)(C)c1cnc(NC(=O)c2ccccc2O)s1
		TRUE					UGA-0002253	MMV553002, PCTCGAK-0496, SMR000009142	CS(=O)(=O)CC1=Nc2ccccc2OC1=O
		TRUE					UGA-0002255	DNDI0002673267, MMV595321, PCTCGAK-0542	CCN(CC)S(=O)(=O)C1=CC=C(C=C1)C(=O)NC1=CC(C)=NN1C1=NC(C)=C(C)C(=O)N1
		TRUE					UGA-0002256	6232135, MMV611037	CCC(Sc1nc2ccccc2o1)C(=O)Nc1nnc(C)s1
		TRUE					UGA-0002257	DDD00107349, MMV634140	Clc1ccc2nc(NCCN3CCOCC3)cc(C(=O)NCCN3CCCC3)c2c1
		TRUE					UGA-0002258	MMV637953, Suramin, Suramin (sodium salt)	Cc1ccc(cc1NC(=O)c1cccc(NC(=O)Nc2cccc(c2)C(=O)Nc2cc(ccc2C)C(=O)Nc2ccc(c3cc(cc(c23)S(O)(=O)=O)S(O)(=O)=O)S(O)(=O)=O)c1)C(=O)Nc1ccc(c2cc(cc(c12)S(O)(=O)=O)S(O)(=O)=O)S(O)(=O)=O
		TRUE					UGA-0002259	AN3520, MMV652003	OB1OCc2ccc(NC(=O)c3ccccc3C(F)(F)F)cc12
		TRUE					UGA-0002260	CHEMBL472881, MMV658988, PCTCGAK-0011	CN(CCc1ccccc1)c1nc(nc(C)c1Cl)-c1ccccn1
		TRUE					UGA-0002261	CHEMBL472854, MMV658993, PCTCGAK-0057	Cc1nc(nc(NCCc2ccc(cc2)S(C)(=O)=O)c1Cl)-c1ccccn1
		TRUE					UGA-0002262	CHEMBL474899, MMV659004, PCTCGAK-0012	Cc1nc(nc(N2CCC(Cc3ccccc3)C2)c1Cl)-c1ccccn1
		TRUE					UGA-0002263	CHEMBL511692, MMV659010, PCTCGAK-0042	FC(F)(F)c1cc(NCCc2ccccc2)nc(n1)-c1ccccn1
		TRUE					UGA-0002264	GSK275628A, MMV661713, PCTCGAK-0490	Brc1cncc(c1)-c1cc(NCCCn2ccnc2)nc(n1)-c1ccccc1
		TRUE					UGA-0002265	CHEMBL270317, MMV663250, PCTCGAK-0097	Clc1cccc(c1)C(c1ccc(CN2CCNCC2)cc1)n1ccnc1
		TRUE					UGA-0002266	DDD00108451, MMV667494	FC1(F)CCN(CCCCNc2cc(C(=O)NCCN3CCCC3)c3cc(Cl)ccc3n2)CC1
		TRUE					UGA-0002267	MMV668727, PCUCTYA-156	Nc1ncc(cc1-c1ccc(nc1)C(F)(F)F)-c1ccc(nc1)C(F)(F)F
		TRUE					UGA-0002268	ELQ-400, MMV671636	CC1=C(C(=O)c2c(F)cc(F)cc2N1)c1ccc(Oc2ccc(OC(F)(F)F)cc2)cc1
		TRUE					UGA-0002269	CHEMBL88430, MMV675968, PCTCGAK-0001	COc1ccc(OC)c(NCc2ccc3nc(N)nc(N)c3c2Cl)c1
		TRUE					UGA-0002270	MMV675969, ONCHO6, PCTCGAK-0002	CC(C)(C)c1ccc(N[C@@H]2CCCC[C@H]2NC(=O)c2ccco2)cc1
		TRUE					UGA-0002271	CHEMBL1242290, MMV675993, PCTCGAK-0004	COc1ccc(cc1OC)-c1nn(C(C)C)c2ncnc(N)c12
		TRUE					UGA-0002272	CHEMBL554061, MMV675994, PCTCGAK-0005	Clc1ccc(cc1)-n1cc(COc2ccnc3ccccc23)nn1
		TRUE					UGA-0002273	MMV675995, ONCHO8, PCTCGAK-0006	COc1ccc(cc1)N(CCc1cccc(C)n1)C(C)=O
		TRUE					UGA-0002274	MMV675996, ONCHO9, PCTCGAK-0007	COc1ccc(cc1)N(CCc1cccc(C)n1)C(=O)C1CCCCC1
		TRUE					UGA-0002275	CHEMBL1094051, MMV675997, PCTCGAK-0008	Fc1ccc(cc1)N1CCN(CCCCN(CC#N)C(=O)OCc2ccccc2)CC1
		TRUE					UGA-0002276	CHEMBL1197563, MMV675998, PCTCGAK-0009	COc1ccc(cc1-c1cn(nn1)-c1ccc(cc1)C(N)=N)C(N)=N
		TRUE					UGA-0002277	CHEMBL519040, MMV676008, PCTCGAK-0017	OC(=O)c1cccc2oc(nc12)-c1cccc(O)c1NC(=O)c1cc(on1)-c1ccccc1
		TRUE					UGA-0002278	CHEMBL1683021, MMV676048, PCTCGAK-0032	Clc1ccc(Cl)c(CO[C@H]2CCCC[C@@H]2n2ccnc2)c1
		TRUE					UGA-0002279	CHEMBL1784973, MMV676050, PCTCGAK-0034	CS(=O)(=O)N1CCC(Cn2nc(Cc3cccc4ccccc34)c3c(N)ncnc23)CC1
		TRUE					UGA-0002280	CHEMBL2315267, MMV676053, PCTCGAK-0037	COc1cc(NC(=O)CC2=NN(C)C(=O)c3ccccc23)ccc1Cl
		TRUE					UGA-0002281	CHEMBL394241, MMV676057, PCTCGAK-0041	CC(C)(C)OC(=O)N1CCN(CC1)c1cc(n[nH]1)-c1ccc(Oc2ccccc2)cc1
		TRUE					UGA-0002282	MMV676063, ONCHO5, PCTCGAK-0047	CCCCc1ccc(NC(=O)Nc2ccc(O[C@H]3CCCC[C@@H]3N(C)c3ccccc3)c(F)c2)cc1
		TRUE					UGA-0002283	MMV676064, ONCHO7, PCTCGAK-0048	CC(=O)N(CCN(C(=O)c1ccc(F)cc1)c1ccccc1)c1ccccc1
		TRUE					UGA-0002284	CHEMBL1683016, MMV676159, PCTCGAK-0053	Clc1cccc(CO[C@H]2CCc3ccccc3[C@@H]2n2ccnn2)c1
		TRUE					UGA-0002285	CHEMBL394474, MMV676161, PCTCGAK-0055	C(N1CCOCC1)c1cc(n[nH]1)-c1ccc(Oc2ccccc2)cc1
		TRUE					UGA-0002286	CHEMBL458799, MMV676162, PCTCGAK-0056	OC(=O)c1cccc2oc(nc12)-c1ccccc1NC(=O)c1ccccc1
		TRUE					UGA-0002287	CHEMBL1784973_int_7, MMV676182, PCTCGAK-0070	Nc1ncnc2n(CC3CCNCC3)nc(Cc3cccc4ccccc34)c12
		TRUE					UGA-0002288	CHEMBL519040_int_8, MMV676186, PCTCGAK-0074	COC(=O)c1cccc2oc(nc12)-c1cccc(OC)c1NC(=O)c1cc(on1)-c1ccccc1
		TRUE					UGA-0002289	MMV676191, PCTCGAK-0622	CC(C)C(Oc1cccc2ccccc12)C(O)=O
		TRUE					UGA-0002290	MMV676204, ONCHO7_int_2, PCTCGAK-0092	Fc1ccc(cc1)C(=O)N(CCNc1ccccc1)c1ccccc1
		TRUE					UGA-0002291	729_5694_0220_0263, MMV676260, PCTCGAK-0094	CN1CCN(CC1)c1nccc2nc([nH]c12)-c1ccc(F)c(F)c1
		TRUE					UGA-0002292	MMV676269, PCTCGAK-0656	C[C@@H](N1CCCC[C@H]1c1ccc(OCc2cccc(F)c2)cc1)C(N)=O
		TRUE					UGA-0002293	CHEMBL530600_isomer_1, MMV676270, PCTCGAK-0104	C[C@@H](N1CCCC[C@@H]1c1ccc(OCc2cccc(F)c2)cc1)C(N)=O
		TRUE					UGA-0002294	CHEMBL581767, MMV676350, PCTCGAK-0145	Cc1cnc(CCNC(=O)c2cc(cs2)-c2ccc(Cl)cc2)[nH]1
		TRUE					UGA-0002295	CHEMBL528507_int_3, MMV676358, PCTCGAK-0153	Nc1ncc(Br)cc1-c1nc2cc(Cl)cnc2[nH]1
		TRUE					UGA-0002296	GSK754716A, MMV676377	Brc1c(nc2ncccn12)-c1ccc2OCOc2c1
		TRUE					UGA-0002297	7978026, MMV676379	COc1cccc(OCC(=O)c2ccc(Br)cc2)c1
		TRUE					UGA-0002298	CHEMBL587161, MMV676380	CC(=O)Nc1ccc(NC(=O)c2cc([nH]n2)-c2cc(Cl)ccc2O)cc1
		TRUE					UGA-0002299	CHEMBL1802608, MMV676382	Cn1ncc2c(nc(NCCc3c[nH]c4ccccc34)nc12)N1CCOCC1
		TRUE					UGA-0002300	GSK829969A, MMV676383	CCC(Sc1nc2ccccc2o1)C(=O)Nc1nccs1
		TRUE					UGA-0002301	GSK124945A, MMV676384	Fc1ccccc1-c1nc(C#N)c(NCCc2ccccc2)o1
		TRUE					UGA-0002302	FS-SY15000107-43, MMV676386	Cc1cccc(Cn2ccc(NC(=O)c3ccc4OCOc4c3)n2)c1
		TRUE					UGA-0002303	7803374, MMV676388	COc1cccc(c1)-n1nnnc1S(=O)(=O)Cc1ccccc1
		TRUE					UGA-0002304	MMV676389, SB-712970	O=C(N1CCN(Cc2ccc3OCOc3c2)CC1)c1[nH]nc2CCCCc12
		TRUE					UGA-0002305	7698244, MMV676395	OC1=C(C(=O)Nc2cccnc2)C(=O)N2CCc3cccc1c23
		TRUE					UGA-0002306	FS-SY15000107-36, MMV676398	CCS(=O)(=O)N(Cc1ccco1)Cc1cc2ccc(C)cc2nc1O
		TRUE					UGA-0002307	MMV676401, SMR000012263	C(Nc1nc(nc2ccccc12)N1CCCCC1)c1ccco1
		TRUE					UGA-0002308	GSK1941290A, MMV676406	CC(C)n1ncc2c(cc(nc12)-c1ccccc1)C(=O)NCC(N1CCOCC1)c1cccs1
		TRUE					UGA-0002309	GSK920684A, MMV676409	Fc1cccc(OCC(=O)Nc2nc(cs2)-c2ccccn2)c1
		TRUE					UGA-0002310	MMV676411, PCTCGAK-0824	CC(Oc1ccccc1)C(=O)Nc1nc(cs1)-c1ccccn1
		TRUE					UGA-0002311	GSK1668869A, MMV676412	Clc1ccc(cc1)S(=O)(=O)c1oc(nc1C#N)-c1ccccc1
		TRUE					UGA-0002312	7722424, MMV676431	Cc1ccc(NC(=O)CC2COc3ccccc3O2)cc1Cl
		TRUE					UGA-0002313	GSK479031A, MMV676439	Cc1ccc2nc(Cl)c(CNCc3cccs3)cc2c1
		TRUE					UGA-0002314	CHEMBL587086, MMV676442	CC(C)c1ncc(-c2ccncc2)c(n1)[C@H]1CC[C@H](CNC(=O)c2cccnc2)CC1
		TRUE					UGA-0002315	7983235, MMV676444	O=C(NC1CCCCC1)N1CCN(Cc2ccc3OCOc3c2)CC1
		TRUE					UGA-0002316	5530930, MMV676445	CCCn1c(CNc2ccccc2O)nc2ccccc12
		TRUE					UGA-0002317	GSK889423A, MMV676449	CCc1nc2ccccc2n1CC(O)COc1cc(C)ccc1Cl
		TRUE					UGA-0002318	GR153167X, MMV676461	CCOC(=O)c1cc(on1)-c1csc(Nc2c(C)cc(C)cc2C)n1
		TRUE					UGA-0002319	5113511, MMV676468	NC(CC(=O)c1ccc(Cl)cc1Cl)C(Cl)(Cl)Cl
		TRUE					UGA-0002320	7644410, MMV676470	CCOc1ccc(OCC(=O)Nc2cc(C)cc(C)c2)cc1
		TRUE					UGA-0002321	7763526, MMV676472	COc1cccc(OC)c1C(=O)Nc1ccc(Cl)c(c1)-c1nc2ccccc2s1
		TRUE					UGA-0002322	GSK994258A, MMV676474	COc1ccccc1OCCCCn1c(nc2ccccc12)C1CC1
		TRUE					UGA-0002323	7783938, MMV676476	CC1=C(CCC(O)=O)C(=O)Oc2c(C)c(OCc3cc(C)cc(C)c3)ccc12
		TRUE					UGA-0002324	GSK1783710A, MMV676477	CCC1=C(C)N=C(NC1=O)n1nc(C)cc1NC(=O)c1ccccc1SC
		TRUE					UGA-0002325	MMV676478, PCTCGAK-0898	O=C(C1CCN(CC1)c1nnc(s1)-n1cccc1)N1CCC(Cc2ccccc2)CC1
		TRUE					UGA-0002326	MMV676480, TDR76873/1	COC(=O)c1c(NC(=O)C2=Cc3ccccc3OC2=O)sc2CN(Cc3ccccc3)CCc12
		TRUE					UGA-0002327	MMV676492, TDR76777/1	Sc1nnc(NC(=O)c2cc(Br)ccc2Cl)s1
		TRUE					UGA-0002328	GSK316438A, MMV676501	Clc1ccc(s1)C(=O)Nc1nnc(o1)-c1ccc(Cl)s1
		TRUE					UGA-0002329	6710279, MMV676509	Cc1ccc2oc(nc2c1)-c1cc(NC(=O)Cc2ccccc2)ccc1Cl
		TRUE					UGA-0002330	GSK1691553A, MMV676512	O=C(Nc1nc(cs1)-c1ccccn1)c1cncn1-c1ccccc1
		TRUE					UGA-0002331	GSK861337A, MMV676520	O=C(N1CCN(Cc2ccc3OCOc3c2)CC1)c1cc2ccccc2o1
		TRUE					UGA-0002332	GR135486X, MMV676524	Nc1cccnc1Nc1ccc(Cl)cc1
		TRUE					UGA-0002333	GSK1733953A, MMV676526	COc1ccc(cc1)-c1cc(NC(=O)c2ccc(F)cc2Cl)ccc1OC
		TRUE					UGA-0002334	CHEMBL1552197, MMV676528	CN(c1ccc(F)cc1)S(=O)(=O)c1ccc(Cl)c(c1)C(=O)Nc1cccc(C)n1
		TRUE					UGA-0002335	CHEMBL1342750, MMV676536	COCC(C)NC(=O)CSc1ncnc2sc(cc12)-c1ccccc1
		TRUE					UGA-0002336	MMV676539, SMR000349089	O=C(NCCc1c[nH]c2ccccc12)C1=Cc2ccccc2OC1=O
		TRUE					UGA-0002337	GSK1051703A, MMV676554	COc1ccc(Nc2ccccc2NC(=O)c2ccc(O)nc2)cc1
		TRUE					UGA-0002338	GSK1302651A, MMV676555	Cc1nnc(NCc2cccc(Cl)c2)c2ccccc12
		TRUE					UGA-0002339	7977385, MMV676558	CC1=NN(C(=O)C1Cc1cccc2ccccc12)c1nc2ccccc2s1
		TRUE					UGA-0002340	GSK2043267A, MMV676571	COc1ccc(cc1OC)-c1nc(no1)-c1cccc(NC(=O)Cc2ccc(F)cc2)c1
		TRUE					UGA-0002341	GSK1107112A, MMV676584	Fc1ccc2c(Cl)c(sc2c1)C(=O)NC1=NCCS1
		TRUE					UGA-0002342	7197739, MMV676588	Nc1c2CCCCc2nc2sc3CCCCc3c12
		TRUE					UGA-0002343	GSK937213A, MMV676589	O=C(CCC1CCCCC1)Nc1cccc(c1)-c1nnc(o1)-c1ccco1
		TRUE					UGA-0002344	7586596, MMV676597	CCCn1nnc(NC(=O)COc2ccc(cc2)C2CCCCC2)n1
		TRUE					UGA-0002345	CHEMBL573578, MMV676599	CC(C)(C)n1nc(Cc2cccc3ccccc23)c2c(N)ncnc12
		TRUE					UGA-0002346	CHEMBL1981047, MMV676600	CO[C@@H](C(=O)N1Cc2[nH]nc(NC(=O)c3ccc(cc3)N3CCN(C)CC3)c2C1)c1ccccc1
		TRUE					UGA-0002347	CHEMBL564829, MMV676602	CNC(=O)c1nn(C)c-2c1C(C)(C)Cc1cnc(Nc3ccc(cc3)N3CCN(C)CC3)nc-21
		TRUE					UGA-0002348	MMV676604, NEU-0000985	CC(C)n1c(C)ncc1-c1ccnc(Nc2ccc(cc2)S(C)(=O)=O)n1
		TRUE					UGA-0002349	MMV676605, NEU-0000976	C[C@@]1(O)C[C@@H](C1)c1nc(-c2ccc3ccc(nc3c2)-c2ccccc2)c2c(N)nccn12
		TRUE					UGA-0002350	CHEMBL1289212, MMV676877, PCTCGAK-0176	OCCNc1ccc(cc1)C(=O)C1C[C@H]1c1ccc(Cl)cc1
		TRUE					UGA-0002351	MMV676881, PCTCGAK-0627	CCn1cnc2c(Nc3cc(F)cc(F)c3)nc(nc12)C#N
		TRUE					UGA-0002352	GSK1365028A, MMV687138, PCTCGAK-0196	NC(=O)c1cc(ccc1OCCOc1ccccc1)-c1ccsc1
		TRUE					UGA-0002353	GSK3011724A, MMV687145, PCTCGAK-0203	CCCCS(=O)(=O)Nc1ccc2cnn(C)c2c1
		TRUE					UGA-0002354	Indolecarboxamide_12, MMV687146, PCTCGAK-0204	Cc1cc(C)c2cc([nH]c2c1)C(=O)NC1CCCCCCC1
		TRUE					UGA-0002355	Benzylpurine_1b, MMV687170, PCTCGAK-0210	COc1ccc(Cn2cnc3c(nc(Cl)nc23)-c2ccco2)cc1
		TRUE					UGA-0002356	MMV687172, PCTCGAK-0212, diaminopyrimidines	O=C(C1CCN(CC1)c1cc(ncn1)-n1cccc1)N1CCc2ccccc2C1
		TRUE					UGA-0002357	GSK1589673A, MMV687180, PCTCGAK-0220	CCc1ccc(cc1)[C@@H]1C[C@@H](n2ncc(C(=O)NCc3ccc(OC)cc3)c2N1)C(F)(F)F
		TRUE					UGA-0002358	GSK358607A, MMV687188, PCTCGAK-0228	COc1ccc2nc(C)cc(OCC(=O)Nc3ccccc3OC)c2c1
		TRUE					UGA-0002359	GSK463114A, MMV687189, PCTCGAK-0229	COc1ccc2nc(C)cc(OCC(=O)NCc3ccccc3)c2c1
		TRUE					UGA-0002360	MMV687239, PCTCGAK-0232, gem-dimethyl_pyrazoles	CC(C)(C(=O)Nc1ccc(F)cc1)n1cc(cn1)-c1ccccc1F
		TRUE					UGA-0002361	GSK1365028A_int_3, MMV687243, PCTCGAK-0236	NC(=O)c1cc(Br)ccc1OCCOc1ccccc1
		TRUE					UGA-0002362	MMV687246, NEU-0001018, PCTCGAK-0239	CN1CCN(CC1)S(=O)(=O)c1ccc(cc1)-c1ccc2c(Nc3ccc4nn[nH]c4c3)ccnc2c1
		TRUE					UGA-0002363	GSK1329419A, MMV687248, PCTCGAK-0241	Nc1nc2ccc(cc2[nH]1)-c1cncc(Oc2ccc(F)cc2)c1
		TRUE					UGA-0002364	GSK1174628A_sulfone, MMV687251, PCTCGAK-0244	CN1c2nsc(c2C(=O)N(C)C1=O)S(C)(=O)=O
		TRUE					UGA-0002365	MMV687254, PCTCGAK-0247, SB-746177	CCCCc1ccc(nc1)C(=O)Nc1nccc2ccccc12
		TRUE					UGA-0002366	MMV687273, PCTCGAK-0257, SQ109	CC(C)=CCC\C(C)=C/CNCCNC1C2CC3CC(C2)CC1C3
		TRUE					UGA-0002367	MMV687696, PCTCGAK-0263, Q203	CCc1nc2ccc(Cl)cn2c1C(=O)NCc1ccc(cc1)N1CCC(CC1)c1ccc(OC(F)(F)F)cc1
		TRUE					UGA-0002368	GSK1829674A, MMV687699, PCTCGAK-0266	FC(F)(F)c1nc2ccccn2c1C(=O)NCc1cc(Cl)cc(Cl)c1
		TRUE					UGA-0002369	MMV687700, PCTCGAK-0267, Salicyladenosine_4	Nc1ncnc2n(cnc12)[C@@H]1O[C@H](COS(=O)(=O)NC(=O)c2ccccc2O)[C@@H](O)[C@H]1O
		TRUE					UGA-0002370	GSK133167A, MMV687703, PCTCGAK-0270	COc1cccc(n1)-c1nc2c(cccc2n1CC1CCCN1)N1CCCC1
		TRUE					UGA-0002371	CHEMBL238442, MMV687706, PCTCGAK-0273	C1CN(CCN1)c1cc(n[nH]1)-c1ccc(Oc2ccccc2)cc1
		TRUE					UGA-0002372	AZD5874_int_7, MMV687729, PCTCGAK-0291	OC[C@H]1CN(C(=O)O1)c1cc(F)c(C2=CCN(Cc3ccccc3)CC2)c(F)c1
		TRUE					UGA-0002373	Benzimidazole_1b-G1, MMV687730, PCTCGAK-0292	CCCCOC(=O)Nc1cc2nc([nH]c2cc1N1CCCC1)C1CCCCC1
		TRUE					UGA-0002374	GSK124576A, MMV687747, PCTCGAK-0294	Cc1cc(OCC(=O)NCc2ccccc2)c2cc(Br)ccc2n1
		TRUE					UGA-0002375	GSK1519001A, MMV687749, PCTCGAK-0296	C([C@@H]1CN(CCN1)c1nccc(Oc2ccc(cc2)-n2ccnc2)n1)c1ccccc1
		TRUE					UGA-0002376	CHEMBL241427, MMV687762, PCTCGAK-0309	C1CC(CCO1)c1cc(n[nH]1)-c1ccc(Oc2ccccc2)cc1
		TRUE					UGA-0002377	GSK1518999A, MMV687765, PCTCGAK-0312	Cc1cnc(nc1Oc1ccc(cc1)-n1ccnc1)N1CCN[C@@H](Cc2ccccc2)C1
		TRUE					UGA-0002378	AN7843, MMV687775	CC1(C)OB(O)c2ccc(cc12)C1=NOC(C1)(c1cc(Cl)c(F)c(Cl)c1)C(F)(F)F
		TRUE					UGA-0002379	AN8221, MMV687776	Cc1cc(ccc1C(=O)NCc1ccc2B(O)OC(C)(C)c2c1)C1=NOC(C1)(c1cc(Cl)c(F)c(Cl)c1)C(F)(F)F
		TRUE					UGA-0002380	FS-SY15000107-35, MMV687794	CC1(C)Cc2c(CO1)c(nc1snc(Br)c21)N1CCOCC1
		TRUE					UGA-0002381	69929, Amikacin, MMV687796	NCCC(O)C(=O)N[C@@H]1C[C@H](N)[C@@H](OC2O[C@H](CN)[C@@H](O)[C@H](O)[C@H]2O)[C@H](O)C1OC1O[C@H](CO)[C@@H](O)[C@H](N)[C@H]1O
		TRUE					UGA-0002382	BIL1009, Levofloxacin, Levofloxacin (-)-ofloxacin, MMV687798	C[C@H]1COc2c(N3CCN(C)CC3)c(F)cc3C(=O)C(=CN1c23)C(O)=O
		TRUE					UGA-0002383	Clofazimine, MMV687800	CC(C)N=C1C=C2N(c3ccc(Cl)cc3)c3ccccc3N=C2C=C1Nc1ccc(Cl)cc1
		TRUE					UGA-0002384	E4630, Ethambutol, MMV687801	CC[C@H](CO)NCCN[C@H](CC)CO
		TRUE					UGA-0002385	Linezolid, MMV687803, STK634964	CC(=O)NC[C@@H]1CN(C(=O)O1)c1ccc(N2CCOCC2)c(F)c1
		TRUE					UGA-0002386	MMV687807, PCTCGAK-0895	Oc1ccc(Cl)cc1C(=O)Nc1ccc(c(c1)C(F)(F)F)C(F)(F)F
		TRUE					UGA-0002387	MMV687812, PCTCGAK-0823	CN1CCN(CCCOc2ncc(Nc3ncc(nc3C(N)=O)-c3ccc(c(F)c3)C(F)(F)F)cn2)CC1
		TRUE					UGA-0002388	AZD5874_int_9, MMV687813, PCTCGAK-0320	Fc1cc(cc(F)c1C1=CCN(Cc2ccccc2)CC1)N1C[C@H](COc2ccon2)OC1=O
		TRUE					UGA-0002389	GSK153890A, MMV688122, PCTCGAK-0323	Cc1cccc(n1)-c1nc(Nc2ccncn2)c2sccc2n1
		TRUE					UGA-0002390	MMV688124, PCTCGAK-0325, SB-811137-V	CCc1ccc(cc1)S(=O)(=O)Nc1cc(CN2CCN(CCC(C)C)CC2)ccc1C
		TRUE					UGA-0002391	MMV688125, PCTCGAK-0326, SB-811796-V	CCCc1ccc(cc1)S(=O)(=O)Nc1ccc(CN2CCN(CC3CC3)CC2)cc1
		TRUE					UGA-0002392	035_0204_1029, MMV688178, PCTCGAK-0341	O(c1ccccc1)c1ccc(cc1)-c1cncc(n1)-c1ccc2[nH]ccc2c1
		TRUE					UGA-0002393	CHEMBL45843, MMV688179, PCTCGAK-0342	NC(=N)Nc1ccc(-c2ccc(o2)-c2ccc(NC(N)=N)cc2Cl)c(Cl)c1
		TRUE					UGA-0002394	CHEMBL1230468, MMV688180, PCTCGAK-0343	Cc1nn(C)c(C)c1NS(=O)(=O)c1c(Cl)cc(cc1Cl)-c1ccnc(c1)N1CCNCC1
		TRUE					UGA-0002395	CHEMBL218650, Delamanid, MMV688262, PCTCGAK-0344	CC1(COc2ccc(cc2)N2CCC(CC2)Oc2ccc(OC(F)(F)F)cc2)Cn2cc(nc2O1)N(=O)=O
		TRUE					UGA-0002396	388_0280_9178, MMV688270, PCTCGAK-0353	COc1ccc(cc1)-c1cnc2cnc(cn12)-c1cccc(OC(C)C)c1
		TRUE					UGA-0002397	CHEMBL413331, MMV688271, PCTCGAK-0354	NC(=N)Nc1ccc(cc1Cl)-c1ccc(o1)-c1ccc(N=C(N)N)c(Cl)c1
		TRUE					UGA-0002398	MMV688273, NEU-0001009_int_8, PCTCGAK-0356	Nc1ccc2ncnc(Nc3ccc(OCc4cccc(F)c4)c(Cl)c3)c2c1
		TRUE					UGA-0002399	MMV688274, NEU-0001009, PCTCGAK-0357	Fc1cccc(COc2ccc(Nc3ncnc4ccc(NC(=O)CN5CCOCC5)cc34)cc2Cl)c1
		TRUE					UGA-0002400	CHEMBL1836611, MMV688279, PCTCGAK-0362	CC1=Nc2ccc(Cl)cc2C(O)(N1CCN1CCCCC1)c1ccc(C)cc1
		TRUE					UGA-0002401	MMV688283, NEU-0001025, PCTCGAK-0366	CN1CCN(CC1)S(=O)(=O)c1ccc(cc1)-c1ccc2c(Nc3ncc(Cl)cn3)ccnc2c1
		TRUE					UGA-0002402	924_0079_0288, MMV688313, PCTCGAK-0373	COc1ccc(cc1OC)-c1nnc2ccc(cn12)-c1cccc(c1)C(C)C
		TRUE					UGA-0002403	CHEMBL2347842, MMV688330	CC(=O)N1CCN(CC1)c1ccc(Oc2ccc(Cl)cc2O)cc1
		TRUE					UGA-0002404	CHEMBL317017, MMV688345, PCTCGAK-0380	Nc1nc(N)c2c3CCN(Cc4ccccc4)Cc3sc2n1
		TRUE					UGA-0002405	MMV688350, PCTCGAK-0811	COC(=O)c1ccc(F)cc1NS(=O)(=O)c1cccc(c1)-c1cnn(Cc2ccccc2)c1
		TRUE					UGA-0002406	CHEMBL2064290_int_5, MMV688352, PCTCGAK-0388	Clc1ccc(cc1)[C@@H]1[C@H](Oc2ccccc2)C(=O)N1CCn1cnc2c(NCc3ccccc3)ncnc12
		TRUE					UGA-0002407	MMV688360, PCTCGAK-0761	COc1ccc(cc1OCc1ccccn1)C1=NN(C2CCCCCC2)C(=O)C1(C)C
		TRUE					UGA-0002408	MMV688361, PCTCGAK-0749	C1CN=C(N1)c1ccc(cc1)-c1cc(on1)-c1cccc(c1)C1=NCCN1
		TRUE					UGA-0002409	CHEMBL520654, MMV688362, PCTCGAK-0393	COc1cc(cc2cc(oc12)-c1ccc(cc1)C1=NCCN1)C1=NCCN1
		TRUE					UGA-0002410	MMV688364, PCTCGAK-0809	CC(C)(C)OC(=O)N1CCC(Cn2nc(-c3cnc4ccccc4c3)c3c(N)ncnc23)CC1
		TRUE					UGA-0002411	MMV688371, PCTCGAK-0704	NCCN(C(=O)c1ccc(Cl)cc1Cl)c1ccc(OCc2ccc(Cl)cc2)cc1
		TRUE					UGA-0002412	MMV688372, PCTCGAK-0807	FC1=C(C=C(NC(=O)N2CCCC2)C=C1)C1=NC2=CC(=CN=C2N1)C1=CC=CC=C1
		TRUE					UGA-0002413	CHEMBL1197424, MMV688407, PCTCGAK-0399	COc1cc(ccc1-c1cn(nn1)-c1cccc(c1)C1=NCCN1)C1=NCCN1
		TRUE					UGA-0002414	MMV688410, PCTCGAK-0864	CN(C)CC(=O)NCCN1C(c2ccccc2)c2cc(Cl)ccc2N=C1C
		TRUE					UGA-0002415	CHEMBL2030555, MMV688411, PCTCGAK-0404	Nc1ncnc2n(CC3CCNCC3)nc(-c3cnc4ccccc4c3)c12
		TRUE					UGA-0002416	CHEMBL258717, MMV688415, PCTCGAK-0409	CO[C@@H]1CN(C[C@H]1O)c1ccc(C#CC2(O)CN3CCC2CC3)c(Cc2ccccc2)n1
		TRUE					UGA-0002417	CHEMBL1631359_int_8, MMV688416, PCTCGAK-0410	CC(C)(C)OC(=O)N1CCN(CC1)c1nccc(n1)-c1ccc(s1)-c1ccc(Cl)cc1
		TRUE					UGA-0002418	CHEMBL2030556, MMV688417, PCTCGAK-0386	CC(C)n1nc(-c2cc3c(Cl)cccc3[nH]2)c2c(N)ncnc12
		TRUE					UGA-0002419	GSK1826247A, MMV688466, PCTCGAK-0419	Cn1ccnc1CNCCS(=O)(=O)c1cccc(Nc2ccc(cn2)-c2cccc(F)c2)c1
		TRUE					UGA-0002420	CHEMBL393580, MMV688467, PCTCGAK-0420	CCCCN(CCCC)c1c(cc(cc1C#N)S(=O)(=O)Nc1ccccc1)C#N
		TRUE					UGA-0002421	CHEMBL1784974_int_4, MMV688469, PCTCGAK-0422	Nc1ncnc2[nH]nc(Cc3cccc4ccccc34)c12
		TRUE					UGA-0002422	CHEMBL1784974, MMV688470, PCTCGAK-0423	CS(=O)(=O)N1CCC(CCn2nc(Cc3cccc4ccccc34)c3c(N)ncnc23)CC1
		TRUE					UGA-0002423	CHEMBL2348633, MMV688471, PCTCGAK-0424	CC(C(=O)Nc1ccc2oc(nc2c1)-c1ccncc1)c1ccccc1
		TRUE					UGA-0002424	CHEMBL2348815, MMV688472, PCTCGAK-0425	CC(Oc1cccc(Cl)c1)C(=O)Nc1ccc2oc(nc2c1)-c1ccncc1
		TRUE					UGA-0002425	CHEMBL1198787, MMV688474, PCTCGAK-0428	COc1cc(ccc1-n1cc(nn1)-c1cccc(c1)C1=NCCN1)C1=NCCN1
		TRUE					UGA-0002426	MMV688508, PCTCGAK-0863	CC(=O)NCC1CN(C(=O)O1)c1ccc(c(F)c1)-c1ccc(CO)cc1
		TRUE					UGA-0002427	MMV688509, PCTCGAK-0896	Fc1ccc(cc1)-c1[nH]c(cc1-c1ccncc1)C1CCN(CC1)C(=O)OCc1ccccc1
		TRUE					UGA-0002428	MMV688514, PCTCGAK-0808	NC(=N)c1ccc(cc1)-c1cc(on1)-c1ccccc1
		TRUE					UGA-0002429	CHEMBL2348373, MMV688543, PCTCGAK-0443	CC(C)(C)C(=O)N(CCCCCCN1C[C@H](O)[C@@H](O)[C@H](O)[C@H]1CO)C1CCCCCC1
		TRUE					UGA-0002430	CHEMBL1197423, MMV688547, PCTCGAK-0447	COc1ccc(cc1-c1cn(nn1)-c1cccc(c1)C1=NCCN1)C1=NCCN1
		TRUE					UGA-0002431	CHEMBL2069938, MMV688548, PCTCGAK-0448	CC(C)(C)n1nc(-c2ccccc2)c2c(N)ncnc12
		TRUE					UGA-0002432	GNF6732, MMV688550	CCc1ccccc1-n1c(C)cn2c3c(nc12)N(C)C(=O)N(C(C(C)C)C(=O)OC)C3=O
		TRUE					UGA-0002433	DT2000-0147495, MMV688552	CC1=NN(C(=O)NC2=CC=CC(=C2)C(F)(F)F)C(C)=C1SC1=NC=CC=N1
		TRUE					UGA-0002434	MMV688553, TCMDC-143650	O=C(NCc1ccoc1)N1CCN(Cc2ccc3OCOc3c2)CC1
		TRUE					UGA-0002435	MMV688554, TCMDC-143659	CNc1snc(C)c1C(=O)NCCOc1ccc(OC)cc1
		TRUE					UGA-0002436	MMV688555, TCMDC-143653	Clc1ccc(CN2CCN(CC2)C(=O)NCc2ccco2)s1
		TRUE					UGA-0002437	MMV688557, TCMDC-143655	NCC(c1cccs1)S(=O)(=O)c1ccccc1
		TRUE					UGA-0002438	MMV688703, PCTCGAK-0905	CN1CCC(CC1)c1cc(c([nH]1)-c1ccc(F)cc1)-c1ccncc1
		TRUE					UGA-0002439	MMV688704, PCTCGAK-0825	Cc1cc2nc(NC(=O)C(C)(C)C)nc(Cl)c2n1Cc1ccc(Cl)cc1
		TRUE					UGA-0002440	MMV688754, Trifloxystrobin	CO\N=C(/C(=O)OC)c1ccccc1CO\N=C(/C)c1cccc(c1)C(F)(F)F
		TRUE					UGA-0002441	MMV688755, PA824, Pretomanid	[O-][N+](=O)c1cn2C[C@@H](COc2n1)OCc1ccc(OC(F)(F)F)cc1
		TRUE					UGA-0002442	MMV688756, Sutezolid	CC(=O)NC[C@H]1CN(C(=O)O1)c1ccc(N2CCSCC2)c(F)c1
		TRUE					UGA-0002443	DT2009-0355990, MMV688761	CS(=O)(=O)c1ccc(cc1[N+]([O-])=O)C(=O)N(CC1CCCO1)c1nc2ccccc2s1
		TRUE					UGA-0002444	DT2009-0006516, MMV688762	C1CCN(C1)C(c1c([nH]c2ccccc12)-c1ccccc1)c1ccccn1
		TRUE					UGA-0002445	DT2009-0360335, MMV688763	CNc1nnc(SC2=C(Cl)C(=O)N(N=C2)c2ccccc2)s1
		TRUE					UGA-0002446	DT2008-0012447, MMV688766	COc1ccc(-c2onc(c2-c2ccc(Cl)cc2)C(F)(F)F)c(O)c1
		TRUE					UGA-0002447	DT2009-0002640, MMV688768	CN1CCN(CC1)C(c1cccs1)c1c(C)[nH]c2ccccc12
		TRUE					UGA-0002448	DT2000-0143888, MMV688771	Cc1ccccc1C(=O)N1N=C(Nc2ccccc2)SC1(C)C
		TRUE					UGA-0002449	Benznidazole, MMV688773	[O-][N+](=O)c1nccn1CC(=O)NCc1ccccc1
		TRUE					UGA-0002450	MMV688774, Posaconazole	CC[C@@H]([C@H](C)O)N1N=CN(C1=O)c1ccc(cc1)N1CCN(CC1)c1ccc(OC[C@@H]2CO[C@](Cn3cncn3)(C2)c2ccc(F)cc2F)cc1
		TRUE					UGA-0002451	MMV688776, TCMDC-143251	Cc1nn2c(NC3=C(CCCC3)C2=O)c1-c1ccc(Cl)cc1
		TRUE					UGA-0002452	MMV688793, TCMDC-143267	Cc1noc(C)c1COc1cccc(c1)C(=O)Nc1ncccc1C
		TRUE					UGA-0002453	MMV688795, TCMDC-143468	O=C(NCCc1ccn(n1)-c1ccccc1)C1CCCCC1
		TRUE					UGA-0002454	MMV688796, TCMDC-143446	Fc1ccc(cc1)-c1ccc(o1)C(=O)NCc1nnc2CCCCCn12
		TRUE					UGA-0002455	MMV688797, TCMDC-143505	CC1CCCCN1C(=O)NCCc1coc(n1)-c1ccc(F)cc1
		TRUE					UGA-0002456	MMV688798, TCMDC-143167	CS(=O)(=O)c1ccccc1C(=O)N(Cc1ccccc1)c1ccccc1
		TRUE					UGA-0002457	MMV688844, PCTCGAK-0475, TCMDC-143649	COc1ccc2nccc(NC(=O)C3CCN(CCc4ccc(Cl)cc4)CC3)c2n1
		TRUE					UGA-0002458	MMV688845, PCTCGAK-0748	O=C(Nc1ccccc1N1CCOCC1)[C@@H](Cc1ccccc1)NC(=O)c1cccs1
		TRUE					UGA-0002459	GSK1985270A, MMV688846, PCTCGAK-0477	Cc1ccccc1CN1CCC(O)(CC1)c1ccc(Cl)c(c1)C(F)(F)F
		TRUE					UGA-0002460	CHEMBL2324589, MMV688852, PCTCGAK-0488	CC(C)(C)n1nc(Cc2ccc(F)c(Cl)c2)c2c(N)ncnc12
		TRUE					UGA-0002461	1517, MMV688853	CCOc1ccc2cc(cnc2c1)-c1nn(c(N)c1C(N)=O)C(C)(C)C
		TRUE					UGA-0002462	1294, MMV688854	CCOc1ccc2cc(ccc2c1)-c1nn(CC2CCN(C)CC2)c2ncnc(N)c12
		TRUE					UGA-0002463	GSK276001A, MMV688888, PCTCGAK-0491	CN1CCN(CC1)c1cc(nc(n1)-c1ccncc1)-c1ccc(F)cc1
		TRUE					UGA-0002464	GSK1955236A, MMV688889, PCTCGAK-0492	Clc1ccc(CCNc2cc(nc3ncnn23)-c2ccccc2)cc1
		TRUE					UGA-0002465	MMV688891, PCTCGAK-0899	COc1cc(Br)cc2C=C(C(=O)Nc3cccc(c3)C(F)(F)F)C(=O)Oc12
		TRUE					UGA-0002466	MMV688921, PCTCGAK-0908	OC[C@H]1O[C@H](C(O)[C@H]1O)n1c2ccc(Cl)cc2c2c(ncnc12)-c1cc2ccccc2o1
		TRUE					UGA-0002467	MMV688934, Tolfenpyrad	CCc1nn(C)c(C(=O)NCc2ccc(Oc3ccc(C)cc3)cc2)c1Cl
		TRUE					UGA-0002468	GSK1788487A, MMV688936	Clc1cccc2sc(nc12)N(CCCn1ccnc1)C(=O)c1ccco1
		TRUE					UGA-0002469	GSK1759150A, MMV688938	CCOc1ccc(cc1)-c1nc(CNCCc2ccc(F)cc2)cs1
		TRUE					UGA-0002470	GSK847920A, MMV688939	Cc1nc2ccc(C)cn2c1-c1ccn(Cc2ccccc2)n1
		TRUE					UGA-0002471	MMV688941, PCTCGAK-0763	COc1cc(CN2CCC3(CC2)C=Cc2ccccc32)cc2OCOc12
		TRUE					UGA-0002472	Bitertanol, MMV688942	CC(C)(C)C(O)C(Oc1ccc(cc1)-c1ccccc1)n1cncn1
		TRUE					UGA-0002473	Difenoconazol, MMV688943	CC1COC(Cn2cncn2)(O1)c1ccc(Oc2ccc(Cl)cc2)cc1Cl
		TRUE					UGA-0002474	MMV688955, PCTCGAK-0906	Cc1cc(NC(=O)c2ccc(Oc3ccc(Cl)cc3O)o2)no1
		TRUE					UGA-0002475	MMV688958, TCMDC-143569	O=C(NCCc1csc(n1)-c1ccccc1)c1ccccc1
		TRUE					UGA-0002476	Auranofin, BML-EI206, MMV688978	CCP(CC)(CC)=[Au]S[C@H]1O[C@@H](COC(C)=O)[C@H](OC(C)=O)[C@@H](OC(C)=O)[C@@H]1OC(C)=O
		TRUE					UGA-0002477	MMV688980, PCTCGAK-0827	CCC1=CC(=O)N(C)C(SC(C)C(=O)Nc2ccc(F)cc2)=N1
		TRUE					UGA-0002478	MMV688990, Miltefosine	CCCCCCCCCCCCCCCCOP([O-])(=O)OCC[N+](C)(C)C
		TRUE					UGA-0002479	DNDI0002673291, MMV689028, PCTCGAK-0526	CC1=CC=C(C=C1)S(=O)(=O)NC1=CC=C(CN2CCN(CC2)C(=O)C2=CC(=CC=C2)C#N)C=C1
		TRUE					UGA-0002480	DNDI0002673548, MMV689029, PCTCGAK-0527	COC1=CC=C(C=C1)S(=O)(=O)NC1=CC=C(CN2CCN(CC2)C(=O)C2=CC(=CC=C2)C#N)C=C1
		TRUE					UGA-0002481	DNDI0002673336, MMV689060, PCTCGAK-0540	Clc1ccc(CN2CCN(CC2)C2=NCCN2)cc1Cl
		TRUE					UGA-0002482	DNDI0002673344, MMV689061, PCTCGAK-0541	CC(=O)NC1=CC=C(C=C1)C1=NOC(CC2CCCN(CC3=CC=CC(F)=C3C)C2)=N1
		TRUE					UGA-0002483	EPL-BS0967, MMV689243	FC(F)(F)c1ccc(cc1)N(C1CCN(CC1)c1ccc(cn1)C(F)(F)F)c1cccnc1
		TRUE					UGA-0002484	EPL-BS1246, MMV689244	FC(F)(F)c1ccc(cc1)N1CCN(CC1)C(=O)[C@@H](c1ccc(Cl)cc1)c1cccnc1
		TRUE					UGA-0002485	D-Eritadenine, MMV689255	Nc1ncnc2n(C[C@@H](O)[C@@H](O)C(O)=O)cnc12
		TRUE					UGA-0002486	MMV689437, PCTCGAK-0603, T-39	CC(N(C)c1ncc2c(N)nc(N)nc2n1)c1cc(Cl)cc(Cl)c1
		TRUE					UGA-0002487	Buparvaquone, MMV689480	CC(C)(C)C1CCC(CC2=C(O)C(=O)C3=C(C=CC=C3)C2=O)CC1
		TRUE					UGA-0002488	DNDI0002673323, MMV689709, PCTCGAK-0892	CNC1=CC(C)=NC(=C1)C1CN(CCO1)C(=O)C1=NNC2=C1C=CC=C2
		TRUE					UGA-0002489	Bedaquiline, MMV689758	COc1nc2ccc(Br)cc2cc1[C@@H](c1ccccc1)[C@@](O)(CCN(C)C)c1cccc2ccccc12
		TRUE					UGA-0002490	MMV690027, NPD-0000001	COC1=C(OCCCCOC2=CC=C(C=C2)C2=NNN=N2)C=C(C=C1)C1=NN(C2CCCCCC2)C(=O)[C@@H]2CC=CC[C@H]12
		TRUE					UGA-0002491	MMV690028, NPD-0000617	COC1=C(OCCCCOC2=CC=C(C=C2)C2=NNN=N2)C=C(C=C1)C1=NN(C2CCCCCC2)C(=O)C1(C)C
		TRUE					UGA-0002735	MMV689093
		TRUE					UGA-0002736	MMV689094

## Sheet: Figure1C-Prophylactic
Batch-level data from the highest-quality runs of each library are shown in Fig. 1C. When multiple batches of the same structure were tested, data from all batches are shown. When the same batch was present in multiple libraries and therefore tested in multiple runs, the highest inhibition values for that batch were used.
Molecule Name	Compound-Batch (Includes each batch when multiple batches tested)	Single Point. Prophylactic. Net Schizont Growth Area (% inhibition)	Single Point. Prophylactic. Hypnozoite Quantity (% inhibition)	Single Point. Prophylactic. Hepatic Nuclei (100-% negative control)
UGA-0002713	MMV000001-17	51.4	-48	0
UGA-0002692	MMV000002-03	53.5	-16	3
UGA-0002685	MMV000003-02	70.8	-42	-12
UGA-0015560	MMV000004-05	11.7	14	-14
UGA-0015562	MMV000005-07	61.5	41	10
UGA-0015559	MMV000006-11	18.4	-55	-20
UGA-0000344	MMV000007-02	39.5	-59	0
UGA-0000153	MMV000008-29	-79.9	-35	-4
UGA-0002705	MMV000009-08	-78.7	0	-8
UGA-0002682	MMV000010-02	27.7	-3	-7
UGA-0000190	MMV000011-01	54.7	10	8
UGA-0000190	MMV000011-03	37.7	-42	-9
UGA-0002598	MMV000012-06	-77.3	-39	4
UGA-0001966	MMV000013-10	-4.4	-26	2
UGA-0001634	MMV000014-06	40.4	-14	2
UGA-0002684	MMV000015-06	55.7	19	-4
UGA-0002730	MMV000016-10	58.9	-24	8
UGA-0002730	MMV000016-11	67.6	32	9
UGA-0002706	MMV000017-03	-108.1	-31	1
UGA-0002722	MMV000018-02	71.1	-26	4
UGA-0002719	MMV000019-11	-1.3	-22	-5
UGA-0000326	MMV000020-05	72.2	-31	0
UGA-0002700	MMV000021-02	36.8	58	0
UGA-0002707	MMV000022-04	-93	-5	-8
UGA-0000248	MMV000023-03	52.2	17	4
UGA-0000248	MMV000023-15	30.6	19	10
UGA-0000228	MMV000024-18	-51.6	-92	-14
UGA-0002718	MMV000025-05	92.2	-79	1
UGA-0002729	MMV000026-10	35.3	-14	-4
UGA-0000069	MMV000027-07	-10.8	4	-4
UGA-0000068	MMV000028-14	-37.4	-1	4
UGA-0001338	MMV000030-02	98.9	12	10
UGA-0002698	MMV000031-14	101.5	80	-10
UGA-0002704	MMV000032-05	-104.9	-39	-4
UGA-0002689	MMV000033-03	-43.5	-55	-14
UGA-0002683	MMV000034-01	98.7	-48	-4
UGA-0000340	MMV000035-04	-6.1	-76	10
UGA-0000341	MMV000036-02	26	-29	3
UGA-0000343	MMV000037-03	34.1	-27	-4
UGA-0002697	MMV000039-02	-58.2	-55	-11
UGA-0000249	MMV000043-05	93	2	-23
UGA-0002726	MMV000045-02	15.9	-26	6
UGA-0000250	MMV000046-03	58.3	-24	-6
UGA-0002712	MMV000050-02	57.8	14	6
UGA-0000065	MMV000051-06	24.4	-22	-6
UGA-0000586	MMV000052-09	53.9	-26	-12
UGA-0002728	MMV000053-12	70.5	-44	-4
UGA-0002701	MMV000054-08	29.2	0	-10
UGA-0002690	MMV000055-06	-56.1	-3	-18
UGA-0002724	MMV000056-01	-1.3	-37	-1
UGA-0002687	MMV000057-04	44.2	-26	-13
UGA-0002714	MMV000058-02	44.2	-5	-11
UGA-0002709	MMV000059-02	-113.1	0	-20
UGA-0002703	MMV000060-03	-37.3	6	-36
UGA-0002691	MMV000061-05	-37.6	-24	-12
UGA-0002107	MMV000062-18	69.2	-7	-4
UGA-0002107	MMV000062-20	50.6	24	-4
UGA-0002108	MMV000063-02	56.5	0	1
UGA-0002108	MMV000063-05	66	-7	-1
UGA-0000140	MMV000065-01	37.3	-27	-11
UGA-0000118	MMV000068-02	28.4	-50	-4
UGA-0002732	MMV000073-06	28.5	-42	-9
UGA-0000262	MMV000147-04	97	-24	-9
UGA-0015112	MMV000248-11	18.9	-22.7	-4
UGA-0015127	MMV000304-07	7.4	12	-6
UGA-0015350	MMV000326-06	51.9	-3.5	-17
UGA-0015118	MMV000340-07	-123.2	-1.3	-5
UGA-0015370	MMV000356-09	-63.2	-41.4	-8
UGA-0015148	MMV000442-04	13.7	25.3	0
UGA-0015151	MMV000443-05	24.3	20.2	-1
UGA-0015290	MMV000444-07	-13	-12.5	1
UGA-0015157	MMV000445-07	36.5	29.1	4
UGA-0015426	MMV000448-10	102.6	79	45
UGA-0015238	MMV000478-09	33	10.6	-9
UGA-0015052	MMV000483-08	34.7	27.2	-2
UGA-0015234	MMV000498-04	16.5	0	4
UGA-0015219	MMV000561-04	42.5	8.8	4
UGA-0015318	MMV000563-11	53.5	-31	-11
UGA-0015339	MMV000570-06	-11.7	-3.5	-10
UGA-0015152	MMV000604-04	-6.4	10.1	0
UGA-0015050	MMV000617-06	54.5	27.8	-2
UGA-0015072	MMV000619-06	49.2	29.7	1
UGA-0015108	MMV000621-06	-12.9	-7	6
UGA-0015266	MMV000634-05	-21.2	-16.2	-3
UGA-0015089	MMV000642-10	39.6	-5.1	3
UGA-0015096	MMV000648-06	4.7	-16.4	12
UGA-0015120	MMV000653-06	-27.7	-13.9	4
UGA-0015090	MMV000662-08	49	20.9	0
UGA-0015249	MMV000699-06	-78.5	3.9	-13
UGA-0015134	MMV000704-10	-5	11.4	6
UGA-0015246	MMV000720-09	86.6	-7.2	-16
UGA-0015321	MMV000753-10	-38.1	-23.6	-4
UGA-0015344	MMV000760-06	-18	-18.4	-8
UGA-0015174	MMV000787-04	-9.1	-6.3	0
UGA-0015184	MMV000788-04	-11.7	-3.8	-1
UGA-0015141	MMV000839-09	21	7.6	3
UGA-0015064	MMV000848-08	45.8	69.5	6
UGA-0002109	MMV000858-10	64.4	44	5
UGA-0002110	MMV000907-08	20.1	3	-1
UGA-0015293	MMV000911-07	33.5	-25.1	-11
UGA-0015159	MMV000917-06	55.7	0	-4
UGA-0015051	MMV000963-09	50.1	20.2	0
UGA-0015360	MMV000972-08	77.8	-13.9	-5
UGA-0015100	MMV000986-11	3.9	-7.6	-2
UGA-0015201	MMV001038-09	-371.4	10.7	1
UGA-0015189	MMV001041-10	7.2	-12.6	-2
UGA-0015265	MMV001049-06	2.5	10.6	-2
UGA-0002111	MMV001059-08	-23.8	-17	-9
UGA-0015113	MMV001230-07	-22.1	0	-5
UGA-0015091	MMV001239-06	43	14.5	-4
UGA-0015213	MMV001241-06	22.3	-20.2	3
UGA-0017456	MMV001246-06	85.5	53.1	-3
UGA-0015363	MMV001255-06	-35.4	-5	-3
UGA-0015065	MMV001318-08	50.5	-7	-3
UGA-0015306	MMV001344-08	-3.2	-53.3	-9
UGA-0014816	MMV001397-01	-22.5	-23	-6
UGA-0002112	MMV001493-01	-12.2	22	1
UGA-0002113	MMV001499-01	-10.6	-3	-2
UGA-0015003	MMV001539-01	-59.9	-38	-1
UGA-0015034	MMV001550-01	-38.6	-43	2
UGA-0002114	MMV001561-12	5.5	-53	-3
UGA-0014896	MMV001568-01	18.9	12	-2
UGA-0014906	MMV001574-01	2.6	-16	-5
UGA-0014929	MMV001606-01	-12.8	-93	5
UGA-0002115	MMV001625-02	5.1	41	-3
UGA-0014701	MMV001628-01	16	-16	0
UGA-0014969	MMV001644-01	6.8	-114	0
UGA-0014807	MMV001730-01	-20.9	-47	-7
UGA-0014837	MMV001758-01	-23.6	-115	2
UGA-0014974	MMV001776-01	-149.8	0	-3
UGA-0014987	MMV001811-01	34.3	-38	3
UGA-0014673	MMV001818-01	-19.6	0	-3
UGA-0014704	MMV001851-01	-3.6	6	3
UGA-0014657	MMV001940-01	-19.6	1	-3
UGA-0015040	MMV001967-03	55.7	-61	4
UGA-0014675	MMV002014-01	0.8	-51	8
UGA-0014866	MMV002133-01	-82.6	6	-11
UGA-0014924	MMV002156-01	-5.2	22	-1
UGA-0014954	MMV002158-01	-30.3	-19	-5
UGA-0014747	MMV002162-01	-164.5	-191	-5
UGA-0014674	MMV002163-01	10.1	-11	0
UGA-0014961	MMV002503-01	-9.9	2	0
UGA-0014810	MMV002520-01	-2.2	3	-10
UGA-0002116	MMV002529-02	49.6	27	0
UGA-0002710	MMV002644-18	-28.6	-31	-4
UGA-0000077	MMV002816-01	-20.9	12	-10
UGA-0002117	MMV002817-01	-18.3	56	10
UGA-0002118	MMV003152-02	90.9	-96	-7
UGA-0002119	MMV003270-06	51.4	28	5
UGA-0000025	MMV003291-01	21.7	22	4
UGA-0014983	MMV003311-01	-45.9	6	-7
UGA-0014762	MMV003444-01	-7.3	-37	-1
UGA-0014797	MMV003452-03	14.7	-49	8
UGA-0014651	MMV003462-01	14.4	-54	-4
UGA-0014805	MMV003472-01	-48	-35	-4
UGA-0014933	MMV003660-01	-56.7	-38	-5
UGA-0014917	MMV003695-01	-1.2	10	-4
UGA-0014841	MMV003775-01	-8.1	-20	12
UGA-0014808	MMV003795-01	-4.3	-54	-6
UGA-0014806	MMV003819-01	-48.5	-18	-7
UGA-0014898	MMV003846-01	18.9	24	7
UGA-0002120	MMV004168-01	-23.8	-34	-12
UGA-0015387	MMV006087-08	32.6	-36.2	-4
UGA-0017790	MMV006169-08	23.8	21	-11
UGA-0015351	MMV006172-10	102.6	74.5	4
UGA-0015228	MMV006188-06	1.4	-11.4	10
UGA-0015288	MMV006203-06	-94.6	-8	2
UGA-0002121	MMV006239-06	39.7	-68	-3
UGA-0015345	MMV006250-06	44.2	-0.6	-6
UGA-0015253	MMV006278-05	-124	12.1	-2
UGA-0015431	MMV006303-08	-294.7	-2.8	-4
UGA-0015243	MMV006309-08	58.3	47	-7
UGA-0015376	MMV006319-09	-1.4	-21.4	-10
UGA-0015010	MMV006357-01	105.8	29	15
UGA-0002122	MMV006372-07	47	24	0
UGA-0015404	MMV006389-11	36.2	-25.8	0
UGA-0015194	MMV006427-04	56.6	2.5	-4
UGA-0015169	MMV006429-04	58	2.5	-1
UGA-0015287	MMV006455-09	-51.8	-32.5	-12
UGA-0015346	MMV006457-06	7.4	-13.9	-13
UGA-0015139	MMV006513-08	100	43	11
UGA-0015317	MMV006522-08	-3.4	-5	-4
UGA-0015080	MMV006545-08	2.1	10.1	-1
UGA-0015330	MMV006558-08	32.1	-6.5	1
UGA-0015101	MMV006587-09	-14.4	-10.1	1
UGA-0015386	MMV006656-08	-26.5	-43.7	-12
UGA-0015364	MMV006704-07	-87.6	-1.3	-2
UGA-0015079	MMV006706-08	-8.2	18.3	0
UGA-0002123	MMV006741-06	34.4	-83	9
UGA-0015320	MMV006753-07	41.5	-7.2	-1
UGA-0015375	MMV006764-08	24.5	-11.7	-14
UGA-0015252	MMV006767-09	57.9	-13.2	-12
UGA-0015155	MMV006787-08	16.3	2.5	-1
UGA-0015110	MMV006820-07	17.8	-18.3	-1
UGA-0015390	MMV006825-07	12.5	0.9	6
UGA-0002124	MMV006833-01	27.4	27	2
UGA-0015410	MMV006861-06	-80.2	-13.2	-7
UGA-0015347	MMV006882-06	-31	6.1	-1
UGA-0002125	MMV006901-07	42.7	39	4
UGA-0015077	MMV006913-08	0.2	7	2
UGA-0015397	MMV006937-08	-22.2	-27.3	-13
UGA-0015272	MMV006962-07	-54.4	-11.7	4
UGA-0015114	MMV007020-09	-4.5	6.3	14
UGA-0015368	MMV007041-06	31.9	3.9	-8
UGA-0015283	MMV007092-06	-11.2	-13.9	0
UGA-0015137	MMV007113-09	45.2	8.2	1
UGA-0015396	MMV007116-09	-21	-35.5	-13
UGA-0015231	MMV007127-04	2.7	19	6
UGA-0002126	MMV007133-01	-57.4	-15	-6
UGA-0015328	MMV007160-06	11.5	-6.5	-6
UGA-0015210	MMV007181-04	-13.5	-4.4	-1
UGA-0015313	MMV007199-07	-63.5	-14.7	-9
UGA-0015230	MMV007208-03	-37.4	27.8	0
UGA-0015348	MMV007224-09	97.2	70.8	-4
UGA-0015286	MMV007228-06	32.2	-31.8	-7
UGA-0015270	MMV007273-07	30	-11.7	-1
UGA-0015195	MMV007275-04	26.6	-12	1
UGA-0015303	MMV007285-07	-4.6	-51.1	-16
UGA-0015119	MMV007363-08	12.9	4.4	-1
UGA-0015173	MMV007374-05	48.6	15.8	3
UGA-0015398	MMV007384-07	35.9	1.7	21
UGA-0015156	MMV007396-05	37.4	-1.9	-3
UGA-0015355	MMV007430-08	-11.6	16.5	5
UGA-0002127	MMV007471-01	73.1	41	0
UGA-0015371	MMV007474-05	-64.3	-13.2	-9
UGA-0015422	MMV007557-05	-42.6	21	0
UGA-0015389	MMV007564-03	93.8	19.5	-7
UGA-0015172	MMV007571-06	-14.3	5.7	2
UGA-0015054	MMV007574-07	43	34.8	-1
UGA-0015088	MMV007577-06	35.3	-29.1	0
UGA-0015331	MMV007591-07	42.9	-2	-3
UGA-0015136	MMV007617-08	41.2	7	5
UGA-0002128	MMV007625-01	29	13	2
UGA-0002129	MMV007638-05	17.4	28	1
UGA-0015214	MMV007654-03	-3.6	-12.6	6
UGA-0015078	MMV007686-07	23.1	13.9	1
UGA-0015255	MMV007695-06	12.4	9.1	0
UGA-0015310	MMV007764-07	-73.6	-19.1	1
UGA-0015133	MMV007791-09	-1.7	12.6	7
UGA-0002130	MMV007803-01	0.6	12	-7
UGA-0015227	MMV007808-04	29.8	9.5	4
UGA-0015066	MMV007839-09	32.1	32.9	-5
UGA-0015055	MMV007875-10	48.9	36	-5
UGA-0015356	MMV007881-08	-1.2	4.6	-4
UGA-0015357	MMV007906-08	-65	-19.9	-11
UGA-0015071	MMV007907-08	23.5	20.9	-4
UGA-0002131	MMV007920-04	9.6	-15	-11
UGA-0015403	MMV007977-09	9.9	-28.1	-6
UGA-0015358	MMV007978-07	40.5	-7.2	-5
UGA-0015316	MMV008127-08	37.8	-26.6	-13
UGA-0000346	MMV008138-09	45.3	27.2	-4
UGA-0015132	MMV008149-06	35.9	10.7	8
UGA-0015421	MMV008160-07	22.6	19.5	-2
UGA-0015192	MMV008173-04	44.6	-17.1	-1
UGA-0015117	MMV008212-07	-28.4	3.8	-4
UGA-0015395	MMV008270-06	14.1	-19.1	-10
UGA-0015349	MMV008294-05	-4.8	-22.9	-17
UGA-0015256	MMV008416-07	24.5	41.1	13
UGA-0002132	MMV008439-04	33	-31	4
UGA-0015170	MMV008455-04	-30.3	4.4	0
UGA-0015359	MMV008829-08	-20.7	-4.3	-7
UGA-0015302	MMV008956-09	22.6	-40.7	-12
UGA-0015216	MMV009015-05	20.8	0	2
UGA-0002133	MMV009054-07	37.8	-43	-1
UGA-0015250	MMV009060-12	34.8	-6.5	-7
UGA-0015125	MMV009063-11	86.5	64.5	7
UGA-0015263	MMV009085-06	75.7	31.4	1
UGA-0015144	MMV009108-06	29.3	25.9	-5
UGA-0015393	MMV009127-07	37.5	-11	-30
UGA-0002134	MMV009135-06	31.6	-49	-6
UGA-0014931	MMV009444-01	-30.1	0	2
UGA-0014980	MMV010269-01	-101.7	-3	-4
UGA-0015030	MMV010530-01	-5.4	-3	9
UGA-0002135	MMV010545-05	105.5	78	-11
UGA-0002136	MMV010576-07	90.7	38	-7
UGA-0002137	MMV010764-04	30.3	-10	-5
UGA-0015361	MMV011099-11	62.5	-2	-12
UGA-0002138	MMV011229-02	19.8	0	-4
UGA-0015362	MMV011256-08	60.5	9.1	-9
UGA-0015365	MMV011259-06	18.5	-8.7	-8
UGA-0015258	MMV011436-05	-3.9	18.8	-8
UGA-0015332	MMV011438-06	90.5	84.2	-7
UGA-0002139	MMV011511-01	35.5	15	1
UGA-0015420	MMV011522-09	-160	21	0
UGA-0015069	MMV011567-09	-0.4	2.5	-4
UGA-0015217	MMV011576-05	21.3	-3.2	1
UGA-0002140	MMV011691-03	-85.6	-9	-2
UGA-0002141	MMV011765-01	27.8	-45	-10
UGA-0015123	MMV011832-09	-6.3	13.3	1
UGA-0015388	MMV011895-07	-38.6	-25.8	-9
UGA-0002142	MMV011903-05	61	-41	-8
UGA-0015099	MMV011944-11	-79.8	-37.9	-2
UGA-0014690	MMV011969-01	-51.1	-47	8
UGA-0002143	MMV012074-02	15.8	8	-3
UGA-0002144	MMV016136-04	-25.1	39	-5
UGA-0002145	MMV016838-01	-69.9	-3	-10
UGA-0000252	MMV018912-23	81.6	-22	-18
UGA-0015122	MMV018984-09	20.8	-4.4	3
UGA-0015333	MMV019017-09	-35.8	-8	-9
UGA-0015182	MMV019064-06	14.6	-6.3	-3
UGA-0015183	MMV019066-04	86.9	-7	-1
UGA-0015150	MMV019074-05	96.4	-1.3	-3
UGA-0002146	MMV019087-04	41.8	-38	-5
UGA-0015419	MMV019110-08	-43.7	18.8	1
UGA-0015239	MMV019124-07	97.6	9.1	-14
UGA-0015135	MMV019127-08	-5.7	12	3
UGA-0002147	MMV019189-04	47.5	24	16
UGA-0015418	MMV019199-08	-5.5	8.4	2
UGA-0015325	MMV019202-07	39.8	4.6	6
UGA-0002148	MMV019234-04	-13.2	-3	-8
UGA-0015377	MMV019241-08	21.6	-5	7
UGA-0015121	MMV019258-07	-6.6	-28.4	5
UGA-0015289	MMV019266-10	102.6	94.6	-9
UGA-0015130	MMV019313-06	13.1	-4.4	-2
UGA-0015269	MMV019406-08	-15.8	3.9	-3
UGA-0002149	MMV019551-01	21.8	-17	-11
UGA-0015327	MMV019555-06	102.6	82	51
UGA-0015098	MMV019662-07	79.2	-13.9	-1
UGA-0015070	MMV019670-10	25.6	16.4	-7
UGA-0015425	MMV019690-06	47.4	29.2	30
UGA-0015067	MMV019700-08	-11.6	31.6	-9
UGA-0002150	MMV019721-06	57.5	34	1
UGA-0015196	MMV019738-04	16.2	-5.7	-2
UGA-0015190	MMV019741-04	72.4	-10.7	5
UGA-0002151	MMV019742-06	31.5	-19	-6
UGA-0015109	MMV019746-06	-15.1	-24.6	15
UGA-0015392	MMV019762-07	-3.2	-26.6	5
UGA-0015221	MMV019780-04	9.5	-12	0
UGA-0002152	MMV019790-01	39.8	-45	-2
UGA-0002153	MMV019807-03	20.7	20	4
UGA-0002154	MMV019838-03	14.2	14	-7
UGA-0015343	MMV019871-07	-13.3	-14.7	-4
UGA-0015374	MMV019881-05	61	55.2	37
UGA-0015104	MMV019918-07	56.7	19	8
UGA-0002155	MMV019993-01	48.8	-61	-6
UGA-0015191	MMV019995-05	81.7	-25.3	4
UGA-0002156	MMV020081-05	74.3	34	6
UGA-0002157	MMV020120-04	35.3	5	-6
UGA-0002158	MMV020136-05	59	-52	-10
UGA-0002159	MMV020152-04	-55.6	-11	-11
UGA-0002160	MMV020165-05	-69.1	-163	-2
UGA-0015093	MMV020243-08	100	35.4	0
UGA-0015373	MMV020275-06	12.1	-20.6	-6
UGA-0002161	MMV020289-05	-86.1	-53	-11
UGA-0002162	MMV020291-04	8.6	52	0
UGA-0000591	MMV020320-05	-20.7	-68	5
UGA-0002163	MMV020321-03	6.2	-45	-10
UGA-0002164	MMV020388-01	-17.5	32	-3
UGA-0002165	MMV020391-04	32.3	11	4
UGA-0015412	MMV020403-07	25.4	-19.1	-24
UGA-0015097	MMV020439-06	96.3	48	1
UGA-0015205	MMV020490-04	-48.7	-19	6
UGA-0015417	MMV020492-10	-37	-18.4	-4
UGA-0015279	MMV020500-06	-35.1	-25.8	-9
UGA-0015264	MMV020505-08	24.8	-11	-1
UGA-0002166	MMV020512-04	-25.1	11	-3
UGA-0002167	MMV020517-05	-15.2	24	-6
UGA-0002168	MMV020520-04	51.8	31	3
UGA-0002169	MMV020537-05	22.2	21	-1
UGA-0015085	MMV020548-06	96.1	93.5	0
UGA-0015073	MMV020549-06	63.4	2.5	-6
UGA-0002170	MMV020591-05	17.6	13	-6
UGA-0002171	MMV020623-04	52.1	3	-5
UGA-0015400	MMV020651-07	5.1	-47.4	-12
UGA-0015342	MMV020660-07	30.1	-12.5	-7
UGA-0002172	MMV020670-01	94.6	52	-1
UGA-0015138	MMV020700-07	40.2	4.4	4
UGA-0002173	MMV020710-05	55	7	0
UGA-0015199	MMV020750-03	38.3	3.8	1
UGA-0015260	MMV020788-07	-71.6	-8.7	-16
UGA-0015285	MMV020885-05	-36.9	-51.9	-9
UGA-0015094	MMV020912-07	-27.3	5.1	-1
UGA-0015334	MMV020942-07	-16	-28.1	-15
UGA-0002174	MMV020982-01	33.9	-27	-7
UGA-0002175	MMV021013-01	93.4	-41	-4
UGA-0002176	MMV021057-01	37.2	11	5
UGA-0002177	MMV021375-02	3.7	22	1
UGA-0002178	MMV021660-03	37.4	34	4
UGA-0002179	MMV022029-04	66.3	-50	4
UGA-0002180	MMV022236-03	13.5	1	0
UGA-0002181	MMV022478-03	109.1	-76	3
UGA-0002182	MMV023183-04	-4.3	-13	-4
UGA-0002183	MMV023227-05	37.1	-30	-4
UGA-0002184	MMV023233-05	6.8	-108	-4
UGA-0002185	MMV023370-03	84.4	58	8
UGA-0002186	MMV023388-04	58	-2	-7
UGA-0002187	MMV023860-04	101.9	92	-4
UGA-0002188	MMV023949-04	26.4	27	7
UGA-0002189	MMV023953-03	57.4	21	-2
UGA-0002190	MMV023969-05	35.8	14	-1
UGA-0002191	MMV023985-04	105.8	-11	-15
UGA-0002192	MMV024035-04	71.6	11	6
UGA-0002193	MMV024101-05	-101.1	-7	-4
UGA-0002194	MMV024114-05	89.4	-27	14
UGA-0002195	MMV024195-05	0.5	-2	-8
UGA-0002196	MMV024311-04	52.6	5	-3
UGA-0002197	MMV024397-04	21.8	32	11
UGA-0002198	MMV024406-04	77.4	-35	8
UGA-0002199	MMV024443-06	101.4	23	-7
UGA-0002200	MMV024829-04	60.2	-21	0
UGA-0002201	MMV024937-04	-15.1	-72	-6
UGA-0002695	MMV025709-03	39.5	-52	-5
UGA-0002202	MMV026020-04	101.9	94	-9
UGA-0002203	MMV026313-03	29.1	-81	-8
UGA-0002204	MMV026356-05	101.9	99	13
UGA-0002205	MMV026468-05	59.5	39	-1
UGA-0002206	MMV026490-05	42.5	31	-1
UGA-0002207	MMV026550-03	8.9	-51	11
UGA-0002208	MMV028694-03	32.3	-80	-12
UGA-0002209	MMV030734-04	50.8	40	-11
UGA-0002210	MMV031011-03	62.1	4	-9
UGA-0002211	MMV032967-04	15.7	13	-13
UGA-0002212	MMV032995-03	-1.9	-15	0
UGA-0000325	MMV034055-07	75	2	-10
UGA-0002213	MMV045105-03	8.5	1	-13
UGA-0002214	MMV047015-02	-82.1	-40	-11
UGA-0002215	MMV053220-02	3	-6	-4
UGA-0002216	MMV054312-02	-1.3	-76	-10
UGA-0015329	MMV056726-06	-20.4	-28.8	-6
UGA-0002217	MMV062221-02	25.7	15	4
UGA-0002218	MMV063404-02	-2.7	11	-4
UGA-0002219	MMV069458-05	33.6	15	-4
UGA-0015226	MMV073843-04	27.8	-20.2	6
UGA-0015009	MMV074566-01	-31.2	-9	1
UGA-0015380	MMV075490-07	-114.4	12.8	14
UGA-0014955	MMV079840-01	23.8	14	4
UGA-0015177	MMV080034-06	6.9	11.4	-2
UGA-0015391	MMV084434-05	-31.3	-2.8	-11
UGA-0002220	MMV084603-03	101.9	56	2
UGA-0002221	MMV084864-03	-10.4	-3	-9
UGA-0015215	MMV084940-03	-25.8	-24	2
UGA-0002222	MMV085071-03	-3.7	-85	-10
UGA-0015271	MMV085203-06	58.9	1.7	0
UGA-0002223	MMV085210-02	16.6	28	13
UGA-0002224	MMV085230-02	-58	-5	-6
UGA-0015369	MMV085471-05	-47.9	-8	-3
UGA-0014715	MMV085494-01	-111.3	-42	4
UGA-0002225	MMV085499-04	105.6	113	-4
UGA-0015326	MMV085583-04	-47.4	27.7	6
UGA-0015322	MMV086103-04	-132.4	-48.1	0
UGA-0002226	MMV090930-02	4.8	-59	-4
UGA-0002227	MMV099637-04	20.9	32	-6
UGA-0002228	MMV1019989-01	-57.4	-72	-15
UGA-0002229	MMV102872-04	48.9	1	1
UGA-0002230	MMV1028806-01	49.5	31	0
UGA-0000650	MMV1029203-01	47.2	42	5
UGA-0002231	MMV1030799-02	-19	22	1
UGA-0002232	MMV1037162-01	13	21	-5
UGA-0002233	MMV1088520-01	9.3	24	-13
UGA-0002234	MMV1110498-01	29.8	7	-2
UGA-0014721	MMV1161976-01	-24.1	-66	-6
UGA-0014958	MMV1165108-01	17.9	-22	-4
UGA-0002235	MMV1198433-01	-37.3	-93	-9
UGA-0002236	MMV1236379-01	-70.8	-11	-11
UGA-0015146	MMV128432-04	40	11.4	-1
UGA-0015126	MMV142383-07	15.4	-18.3	2
UGA-0002237	MMV146306-03	-6.2	0	-1
UGA-0014649	MMV1508127-01	63.5	-59	7
UGA-0014693	MMV1514112-01	-17.4	-2	-1
UGA-0015021	MMV1516166-01	-70.9	2	0
UGA-0002238	MMV153413-04	30.9	14	-1
UGA-0002239	MMV161996-01	-74.1	-51	-8
UGA-0002240	MMV188296-01	32.7	14	0
UGA-0002241	MMV200748-03	46.9	2	-7
UGA-0002242	MMV202458-02	9.3	-28	-10
UGA-0002243	MMV202553-01	-24.7	20	-9
UGA-0002244	MMV228911-01	-6.3	-11	-7
UGA-0002245	MMV272144-02	-5.5	-3	-8
UGA-0015424	MMV274073-08	4.6	-8	-4
UGA-0015062	MMV306025-05	51.7	46.1	5
UGA-0014755	MMV346714-01	26.4	-2	-6
UGA-0000243	MMV390048-01	95.5	90	-15
UGA-0002721	MMV390482-09	-31.2	-52	-6
UGA-0002246	MMV392832-03	-7.8	-3	-7
UGA-0002247	MMV393144-03	-47.8	-34	-6
UGA-0002248	MMV393995-02	-21.5	-76	-8
UGA-0015232	MMV396594-02	50.1	8.8	3
UGA-0015082	MMV396595-06	49.8	8.2	3
UGA-0015203	MMV396632-03	-8.6	-15.8	9
UGA-0015429	MMV396633-04	-15.1	-56.3	-2
UGA-0015324	MMV396635-05	-72.3	-28.1	-18
UGA-0015311	MMV396652-04	-18.5	-2	-4
UGA-0015164	MMV396663-05	66	12.6	-2
UGA-0015193	MMV396664-04	-29.8	-20.9	-4
UGA-0015383	MMV396665-04	25.9	-45.9	3
UGA-0015092	MMV396669-06	50.4	-11.4	13
UGA-0015111	MMV396672-03	-17.3	-27.2	-3
UGA-0015131	MMV396679-05	-12	30.3	12
UGA-0015225	MMV396680-05	-36.9	5.7	5
UGA-0015202	MMV396681-05	-52.8	-41.1	3
UGA-0015335	MMV396693-05	-6.8	32.9	-14
UGA-0015366	MMV396703-05	-44.7	-3.5	2
UGA-0015081	MMV396704-06	34.8	8.8	-1
UGA-0015415	MMV396705-07	-11.7	-8.7	-3
UGA-0015128	MMV396715-07	44.8	-5.1	-2
UGA-0015188	MMV396717-05	-25.6	-7	-1
UGA-0015129	MMV396719-07	10.7	-8.8	-1
UGA-0015245	MMV396723-05	58.9	44.8	-18
UGA-0015354	MMV396726-05	14	-7.2	-12
UGA-0015161	MMV396736-04	14.2	22.1	3
UGA-0015273	MMV396744-07	23.7	-23.6	-13
UGA-0015147	MMV396749-07	67.9	19	-6
UGA-0015211	MMV396770-03	33.6	-12.6	-1
UGA-0015414	MMV396794-06	39.9	26.2	33
UGA-0015181	MMV396797-04	95.4	103.6	2
UGA-0002725	MMV397264-04	24.9	4	-4
UGA-0015063	MMV403679-07	100	45.5	7
UGA-0002249	MMV407539-04	11.5	21	-1
UGA-0002250	MMV407834-04	-29.5	-3	-8
UGA-0014914	MMV428315-01	-7.4	25	-1
UGA-0002251	MMV461553-02	-3.5	0	8
UGA-0002252	MMV495543-02	-28.7	-24	-3
UGA-0015075	MMV498479-06	34.8	0	-4
UGA-0014965	MMV533728-01	6.2	-17	-1
UGA-0014778	MMV536420-01	9.6	-77	-5
UGA-0014724	MMV543818-01	-78.5	0	-2
UGA-0014794	MMV551816-01	40.1	-4	-2
UGA-0014714	MMV551860-01	-32.9	10	8
UGA-0002253	MMV553002-02	-21	5	-4
UGA-0002254	MMV560185-01	14.9	-4	-2
UGA-0015036	MMV583103-01	-3.3	-24	-2
UGA-0002255	MMV595321-01	-9.4	1	-1
UGA-0002256	MMV611037-03	-23.6	-51	-1
UGA-0002257	MMV634140-01	109.1	82	-6
UGA-0002071	MMV637229-03	93.6	38	11
UGA-0014654	MMV637810-01	32.1	-39	3
UGA-0002258	MMV637953-03	36.3	25	1
UGA-0014934	MMV637999-01	10.7	-15	-7
UGA-0014813	MMV638081-01	-46	-14	-9
UGA-0015095	MMV638723-05	2.8	22.7	1
UGA-0014945	MMV639058-01	-16.6	-47	-4
UGA-0014872	MMV639902-01	8	48	15
UGA-0014947	MMV639963-03	-35.9	-66	4
UGA-0014827	MMV639972-01	45.9	20	3
UGA-0014849	MMV640353-01	72.1	-101	-9
UGA-0014858	MMV641550-01	-81.7	-40	3
UGA-0002716	MMV642943-04	87.9	23	-5
UGA-0002702	MMV642944-05	101.5	99	-12
UGA-0000246	MMV643121-01	101.5	84	0
UGA-0015142	MMV645672-12	57.8	12	6
UGA-0002259	MMV652003-01	93.8	45	25
UGA-0002260	MMV658988-02	-11.2	6	-7
UGA-0002261	MMV658993-02	-44.3	8	-9
UGA-0002262	MMV659004-02	7.1	52	3
UGA-0002263	MMV659010-02	23.1	31	6
UGA-0002715	MMV659065-01	90.4	-46	-1
UGA-0002264	MMV661713-01	-0.3	27	3
UGA-0002265	MMV663250-03	-65.7	6	-9
UGA-0014842	MMV664071-01	1.4	-2	10
UGA-0015428	MMV665783-06	-219.4	-8	-3
UGA-0015314	MMV665785-12	-32.7	-21.4	0
UGA-0015103	MMV665786-06	20.4	-22.1	0
UGA-0015076	MMV665789-07	-71.6	6.3	-4
UGA-0015305	MMV665794-07	51.5	-28.8	-18
UGA-0015323	MMV665796-05	36.8	-2	10
UGA-0015204	MMV665797-03	-3.4	-15.2	2
UGA-0015315	MMV665798-06	43.1	-2.8	-13
UGA-0015087	MMV665800-07	54.4	12	0
UGA-0015105	MMV665803-05	48.7	-1.3	-1
UGA-0015237	MMV665805-05	67.8	37.9	8
UGA-0015206	MMV665806-05	6	-20.9	0
UGA-0000253	MMV665807-07	36.8	-24.3	-1
UGA-0015166	MMV665809-06	8.1	1.9	-1
UGA-0015295	MMV665810-09	-60.7	-28.8	-14
UGA-0015187	MMV665812-03	14.9	7.6	0
UGA-0015115	MMV665813-07	26.2	11.4	-2
UGA-0015297	MMV665814-08	96	-11.7	11
UGA-0015207	MMV665817-05	-5	0.6	6
UGA-0015107	MMV665820-06	-8.1	-11.4	0
UGA-0015154	MMV665824-06	18.5	37.3	6
UGA-0015382	MMV665826-08	66	-35.5	-11
UGA-0015244	MMV665827-06	80.6	49.3	-11
UGA-0015158	MMV665830-04	90.6	24	6
UGA-0015413	MMV665831-08	-162.3	-4.3	-1
UGA-0015352	MMV665836-03	-21.4	-1.3	-17
UGA-0015143	MMV665840-09	49.3	7.6	1
UGA-0015308	MMV665841-06	-13.4	-58.6	-6
UGA-0017290	MMV665843-02	71	-11.4	-2
UGA-0015236	MMV665850-08	24.5	14.5	4
UGA-0001215	MMV665852-06	45	32.2	2
UGA-0015267	MMV665857-04	-9.7	-3.5	-14
UGA-0015276	MMV665864-05	54.9	15.1	-11
UGA-0015378	MMV665874-06	55.2	-31	-4
UGA-0015430	MMV665875-03	-14.5	-41.4	5
UGA-0015338	MMV665876-08	91.5	9.1	-12
UGA-0015280	MMV665878-06	102.6	44.8	10
UGA-0015409	MMV665879-05	96	-2	3
UGA-0015353	MMV665881-05	-16.8	-17.7	-17
UGA-0015212	MMV665882-06	-17.4	21.5	10
UGA-0015224	MMV665883-06	80.5	10.1	5
UGA-0015408	MMV665886-07	13.1	-15.4	-3
UGA-0015309	MMV665888-07	-5.1	-47.4	1
UGA-0015068	MMV665890-07	14.1	3.2	-8
UGA-0015407	MMV665891-07	26.5	-29.6	-6
UGA-0015406	MMV665894-07	17.4	-30.3	-11
UGA-0015268	MMV665897-05	-1.2	-14.7	-11
UGA-0015296	MMV665898-06	71.9	-16.9	4
UGA-0015405	MMV665899-07	9.4	4.6	2
UGA-0015102	MMV665901-07	-3.3	-6.3	-3
UGA-0015319	MMV665902-09	24.1	-42.2	-8
UGA-0015416	MMV665904-06	2.4	3.9	-1
UGA-0015200	MMV665906-06	50.1	3.2	-1
UGA-0015277	MMV665908-06	27.3	-40.7	-12
UGA-0017455	MMV665909-05	87.2	15.1	-3
UGA-0015053	MMV665914-06	-35.1	12.6	-5
UGA-0015284	MMV665915-08	51.9	1.7	15
UGA-0000254	MMV665916-05	97.7	-38.5	-11
UGA-0015208	MMV665917-05	-4.5	-2.5	-1
UGA-0015367	MMV665918-06	12.1	-38.5	-11
UGA-0001216	MMV665923-07	32.2	-3.2	2
UGA-0015291	MMV665924-07	27.6	-33.3	-11
UGA-0015292	MMV665927-06	27.2	-25.8	-13
UGA-0015083	MMV665928-08	-9.3	-0.6	2
UGA-0015281	MMV665929-06	1.1	0.9	-5
UGA-0015282	MMV665934-07	6	-5.8	-7
UGA-0015261	MMV665935-11	87.5	-39.2	5
UGA-0015274	MMV665936-06	97	54.5	-10
UGA-0015299	MMV665939-06	-33.2	-26.6	-4
UGA-0015242	MMV665940-05	53.9	16.5	-18
UGA-0015106	MMV665941-06	95.6	70.1	61
UGA-0015180	MMV665943-08	84.2	35.4	15
UGA-0015059	MMV665944-07	37.8	31.6	-5
UGA-0015220	MMV665946-05	-24	0.6	0
UGA-0015197	MMV665948-06	-19	8.2	-1
UGA-0015304	MMV665949-06	17.3	-27.3	-5
UGA-0015140	MMV665953-09	34.5	7.6	5
UGA-0015178	MMV665954-03	15.1	-10.7	-3
UGA-0015116	MMV665961-06	80.5	5.7	7
UGA-0015298	MMV665969-05	102.6	-48.1	-8
UGA-0015248	MMV665971-03	11.9	23.2	-3
UGA-0015251	MMV665972-05	-63.9	-17.7	-4
UGA-0015160	MMV665977-06	5	10.7	6
UGA-0015167	MMV665979-04	25.8	27.2	7
UGA-0015057	MMV665980-07	92.4	37.9	-6
UGA-0015058	MMV665987-08	5.3	7.6	-4
UGA-0015340	MMV665994-07	-10.3	-8.7	-7
UGA-0015262	MMV666009-04	-49.9	-5.8	2
UGA-0015275	MMV666020-06	83.3	10.6	-11
UGA-0015149	MMV666021-04	4.6	23.4	-2
UGA-0015209	MMV666022-02	96.4	-16.4	1
UGA-0015402	MMV666023-04	89.6	-38.5	4
UGA-0015294	MMV666025-05	70.1	-26.6	-6
UGA-0015300	MMV666026-06	-37	-34.8	-10
UGA-0015060	MMV666054-06	25.4	24	-6
UGA-0015145	MMV666057-04	35.5	18.3	-9
UGA-0015185	MMV666060-04	-11.3	-32.2	-3
UGA-0015222	MMV666061-03	-31.6	6.3	0
UGA-0015247	MMV666062-03	14.3	-8	-13
UGA-0015427	MMV666067-04	-51.7	-40.7	-2
UGA-0015171	MMV666069-05	14.9	-8.8	2
UGA-0015163	MMV666070-03	-26.5	-6.3	-2
UGA-0015218	MMV666071-04	-37.5	-5.7	-1
UGA-0015278	MMV666072-05	45.2	-13.2	-16
UGA-0015307	MMV666075-08	-36.9	-23.6	-9
UGA-0015241	MMV666079-06	14.4	17.3	-11
UGA-0015162	MMV666080-03	95.5	34.8	-1
UGA-0015381	MMV666081-07	63.7	-26.6	-8
UGA-0015153	MMV666093-06	-23.7	24.6	10
UGA-0015229	MMV666095-03	67.9	3.8	3
UGA-0000255	MMV666101-04	33.5	-13.2	-12
UGA-0015179	MMV666102-05	88	79.6	2
UGA-0015235	MMV666103-05	19.2	10.1	0
UGA-0015165	MMV666105-06	-27.1	2.5	-5
UGA-0015124	MMV666106-06	13.1	15.8	1
UGA-0015223	MMV666108-05	-65.3	4.4	-5
UGA-0015074	MMV666109-03	-26.9	16.4	-4
UGA-0015259	MMV666110-04	8.9	-24.3	-15
UGA-0015086	MMV666116-05	100	91	1
UGA-0015384	MMV666123-05	7.7	-1.3	-3
UGA-0015385	MMV666124-06	0.3	-19.9	-7
UGA-0015301	MMV666125-06	12.1	-36.2	-7
UGA-0015401	MMV666596-04	76.6	-26.6	-10
UGA-0015061	MMV666597-04	22.7	24	-1
UGA-0015379	MMV666599-05	22.2	-53.3	-2
UGA-0015257	MMV666600-04	30.9	3.9	-8
UGA-0015049	MMV666601-04	-67	20.9	4
UGA-0015254	MMV666604-04	-146.7	-171.6	-15
UGA-0015084	MMV666607-04	16	17.7	-1
UGA-0015168	MMV666686-02	35.6	11.4	-1
UGA-0015372	MMV666687-03	-63.5	-25.8	-13
UGA-0015233	MMV666688-02	39.6	-8.8	0
UGA-0015198	MMV666689-02	24.6	-8.2	6
UGA-0015394	MMV666691-04	-119.5	-40	-12
UGA-0015240	MMV666692-03	34.8	3.2	-47
UGA-0000329	MMV666693-04	31.9	-15.4	-4
UGA-0015176	MMV667486-09	41	14.5	2
UGA-0015175	MMV667487-06	-47.5	3.8	-1
UGA-0015341	MMV667488-06	-13.2	-1.3	-8
UGA-0015423	MMV667489-05	-10.7	-14.7	-4
UGA-0015411	MMV667490-05	-71.2	-5	-3
UGA-0015399	MMV667491-05	82.3	57.4	41
UGA-0015337	MMV667492-06	-54.4	12.1	-18
UGA-0002266	MMV667494-01	102.1	94	1
UGA-0002720	MMV668565-01	93.3	-42	13
UGA-0002686	MMV668571-01	49.4	-1	-5
UGA-0002267	MMV668727-01	101.9	97	1
UGA-0000261	MMV669059-10	63.4	-31	-6
UGA-0002268	MMV671636-01	49.3	-70	-4
UGA-0002733	MMV674143-02	4.6	-55	1
UGA-0000328	MMV674253-03	91.4	53	-9
UGA-0000251	MMV674751-01	97	92	3
UGA-0002696	MMV675052-01	93.9	-40	-2
UGA-0014910	MMV675694-01	85.2	20	-1
UGA-0000257	MMV675867-05	101.5	27	-7
UGA-0002269	MMV675968-01	96.3	-89	-8
UGA-0002270	MMV675969-01	-2.4	8	-5
UGA-0002271	MMV675993-01	101.9	94	9
UGA-0002272	MMV675994-01	99.2	-20	-5
UGA-0002273	MMV675995-01	6.1	7	-3
UGA-0002274	MMV675996-01	-37.2	2	-4
UGA-0002275	MMV675997-01	26.1	7	-5
UGA-0002276	MMV675998-01	46.3	29	15
UGA-0002277	MMV676008-01	17.4	7	2
UGA-0002278	MMV676048-01	-20.4	-11	-4
UGA-0002279	MMV676050-01	33.8	60	26
UGA-0002280	MMV676053-01	30.8	14	-7
UGA-0002281	MMV676057-01	13.9	-3	-3
UGA-0002282	MMV676063-01	-14.9	25	-5
UGA-0002283	MMV676064-01	-10.3	-11	-12
UGA-0002284	MMV676159-01	-21.1	-15	-2
UGA-0002285	MMV676161-01	-64.2	-38	-10
UGA-0002286	MMV676162-01	26.3	4	-7
UGA-0002287	MMV676182-01	-75.4	-13	1
UGA-0002288	MMV676186-01	-70.6	-5	-7
UGA-0002289	MMV676191-01	42.2	41	-1
UGA-0002290	MMV676204-01	9.8	36	-4
UGA-0002291	MMV676260-01	-59.8	-93	-11
UGA-0002292	MMV676269-01	17.2	7	6
UGA-0002293	MMV676270-01	-33.6	-24	-10
UGA-0002294	MMV676350-01	39.5	14	-1
UGA-0002295	MMV676358-01	-56.5	-156	-5
UGA-0002296	MMV676377-01	74.2	-3	-8
UGA-0002297	MMV676379-01	18.7	3	0
UGA-0002298	MMV676380-02	-6.2	-28	1
UGA-0002299	MMV676382-02	-1.1	10	6
UGA-0002300	MMV676383-01	-37.3	-58	-5
UGA-0002301	MMV676384-01	-14.5	-2	-3
UGA-0002302	MMV676386-01	0	10	5
UGA-0002303	MMV676388-01	42.3	28	-5
UGA-0002304	MMV676389-01	24.8	-57	-6
UGA-0002305	MMV676395-01	-68.1	-19	2
UGA-0002306	MMV676398-02	-45.8	14	-1
UGA-0002307	MMV676401-01	29.7	-96	-1
UGA-0002308	MMV676406-01	13	-7	-1
UGA-0002309	MMV676409-01	27.5	41	-2
UGA-0002310	MMV676411-01	14.4	2	-3
UGA-0002311	MMV676412-01	38.6	-21	5
UGA-0002312	MMV676431-01	22.9	-16	-7
UGA-0002313	MMV676439-01	-0.3	-62	-10
UGA-0002314	MMV676442-01	30	8	-3
UGA-0002315	MMV676444-01	10.8	-13	1
UGA-0002316	MMV676445-01	29.9	3	-7
UGA-0002317	MMV676449-01	18.2	-14	-2
UGA-0002318	MMV676461-01	42.6	-2	-6
UGA-0002319	MMV676468-01	-58	-9	-9
UGA-0002320	MMV676470-01	14.9	-62	-9
UGA-0002321	MMV676472-01	-18.9	-83	-12
UGA-0002322	MMV676474-01	40.5	11	1
UGA-0002323	MMV676476-01	51.4	-23	-9
UGA-0002324	MMV676477-01	0.9	21	10
UGA-0002325	MMV676478-01	-41.5	-7	-6
UGA-0002326	MMV676480-01	43.5	21	-3
UGA-0002327	MMV676492-01	9.4	-7	-7
UGA-0002328	MMV676501-01	11.2	-71	-1
UGA-0002329	MMV676509-01	-16.3	13	-2
UGA-0002330	MMV676512-01	101.9	-28	10
UGA-0002331	MMV676520-01	-40.3	-9	-4
UGA-0002332	MMV676524-01	-12.9	-17	12
UGA-0002333	MMV676526-01	2.4	-83	-3
UGA-0002334	MMV676528-01	41.8	-26	-7
UGA-0002335	MMV676536-01	14.8	34	0
UGA-0002336	MMV676539-01	19.6	17	-6
UGA-0002337	MMV676554-01	43	3	4
UGA-0002338	MMV676555-01	15.6	-2	-8
UGA-0002339	MMV676558-01	26.6	-6	-3
UGA-0002340	MMV676571-01	0.3	-38	-7
UGA-0002341	MMV676584-01	-1.6	-14	-2
UGA-0002342	MMV676588-01	38.2	-3	-1
UGA-0002343	MMV676589-01	24.2	13	1
UGA-0002344	MMV676597-01	53.8	28	10
UGA-0002345	MMV676599-01	-4	-5	-10
UGA-0002346	MMV676600-01	-22.4	34	-1
UGA-0002347	MMV676602-01	101.9	31	26
UGA-0001629	MMV676603-01	14.4	-54	0
UGA-0002348	MMV676604-01	101.9	46	22
UGA-0002349	MMV676605-01	19.3	-2	-11
UGA-0002350	MMV676877-01	-11.4	-15	-3
UGA-0002351	MMV676881-01	-93.9	-21	-11
UGA-0002352	MMV687138-01	46.2	41	-1
UGA-0002353	MMV687145-01	12.8	-33	-6
UGA-0002354	MMV687146-01	-30.5	3	3
UGA-0002355	MMV687170-01	11.1	11	-2
UGA-0002356	MMV687172-01	15.3	24	1
UGA-0002357	MMV687180-01	-43.8	-19	-11
UGA-0002358	MMV687188-01	35.6	-16	-4
UGA-0002359	MMV687189-01	37.8	-3	-11
UGA-0002360	MMV687239-01	34.3	18	-4
UGA-0002361	MMV687243-01	28.4	42	-5
UGA-0002362	MMV687246-01	-9.2	-4	1
UGA-0002363	MMV687248-01	6.9	4	-8
UGA-0002364	MMV687251-01	-38.6	-3	-7
UGA-0002365	MMV687254-01	65.5	5	-11
UGA-0002366	MMV687273-01	5.5	-14	-12
UGA-0002367	MMV687696-01	9.1	-14	-13
UGA-0002368	MMV687699-01	47.4	17	2
UGA-0002369	MMV687700-01	-20.3	21	3
UGA-0002370	MMV687703-01	-23.7	38	-4
UGA-0002371	MMV687706-01	-114.9	34	2
UGA-0002372	MMV687729-01	-20	-19	-5
UGA-0002373	MMV687730-01	14.8	-2	-8
UGA-0002374	MMV687747-02	23.3	-11	3
UGA-0002375	MMV687749-01	47	10	-5
UGA-0002376	MMV687762-01	-45.5	5	-2
UGA-0002377	MMV687765-01	-8.1	-26	-9
UGA-0002378	MMV687775-01	26.4	46	3
UGA-0002379	MMV687776-01	30	15	-6
UGA-0002380	MMV687794-01	19.9	-17	-7
UGA-0002381	MMV687796-01	-68.6	-47	-11
UGA-0002382	MMV687798-02	-46.5	23	-8
UGA-0002383	MMV687800-02	-9.1	-11	14
UGA-0002384	MMV687801-02	32.3	-4	1
UGA-0002385	MMV687803-02	38.5	18	-2
UGA-0002386	MMV687807-01	27	56	11
UGA-0002387	MMV687812-01	55.1	-19	0
UGA-0002388	MMV687813-01	-101.7	21	-7
UGA-0002389	MMV688122-01	90.2	15	1
UGA-0002390	MMV688124-01	-10	17	2
UGA-0002391	MMV688125-01	-2	-54	-11
UGA-0002392	MMV688178-01	-17.1	-21	-12
UGA-0002393	MMV688179-01	-37.3	10	-13
UGA-0002394	MMV688180-01	101.9	-35	-4
UGA-0002395	MMV688262-01	7.4	7	-13
UGA-0002396	MMV688270-01	-45.8	-28	-5
UGA-0002397	MMV688271-01	-37.4	-129	-14
UGA-0002398	MMV688273-01	-35.7	-70	-12
UGA-0002399	MMV688274-01	24.5	-44	-11
UGA-0002400	MMV688279-01	3	-34	-8
UGA-0002401	MMV688283-01	59.9	1	-5
UGA-0002402	MMV688313-02	25.8	41	3
UGA-0001807	MMV688327-01	73	20	-4
UGA-0002403	MMV688330-01	-8.5	-19	-9
UGA-0002404	MMV688345-01	5.2	4	-5
UGA-0002405	MMV688350-01	17.2	34	-4
UGA-0002406	MMV688352-02	-24.1	-21	-6
UGA-0002407	MMV688360-01	19.2	32	0
UGA-0002408	MMV688361-01	-43.9	-10	1
UGA-0002409	MMV688362-01	-28.2	46	1
UGA-0002410	MMV688364-01	8.1	-21	4
UGA-0002411	MMV688371-01	32	49	10
UGA-0002412	MMV688372-01	37.2	-64	-4
UGA-0002413	MMV688407-01	-7.7	-44	11
UGA-0002414	MMV688410-01	28.2	1	1
UGA-0002415	MMV688411-01	-51.2	16	-4
UGA-0002416	MMV688415-01	-26.2	-15	-1
UGA-0002417	MMV688416-02	41.1	-88	-2
UGA-0002418	MMV688417-01	58.1	-13	6
UGA-0002419	MMV688466-01	26.7	45	1
UGA-0002420	MMV688467-01	22.4	-45	-7
UGA-0002421	MMV688469-01	-146	-76	-6
UGA-0002422	MMV688470-01	46.4	4	-2
UGA-0002423	MMV688471-01	27.2	31	1
UGA-0002424	MMV688472-01	18.1	-27	1
UGA-0002425	MMV688474-01	-19.4	-11	1
UGA-0002426	MMV688508-01	-8	20	-3
UGA-0002427	MMV688509-01	30.1	65	26
UGA-0002428	MMV688514-01	41.4	10	-3
UGA-0002429	MMV688543-02	-2.5	18	1
UGA-0002430	MMV688547-01	29.8	15	-3
UGA-0002431	MMV688548-01	101.9	73	1
UGA-0002432	MMV688550-01	-9.7	16	-8
UGA-0002433	MMV688552-01	2.4	-26	-8
UGA-0002434	MMV688553-01	7.9	-78	0
UGA-0002435	MMV688554-01	65.9	-41	-9
UGA-0002436	MMV688555-01	13.8	-41	4
UGA-0002437	MMV688557-01	-45.5	12	-9
UGA-0002727	MMV688558-03	11.4	-52	-3
UGA-0002438	MMV688703-01	18.6	48	17
UGA-0002439	MMV688704-01	5.9	27	0
UGA-0002440	MMV688754-01	-6	-28	-8
UGA-0002441	MMV688755-01	-69.5	-76	-10
UGA-0002442	MMV688756-02	4.2	27	-9
UGA-0002443	MMV688761-01	-4	17	13
UGA-0002444	MMV688762-01	15.5	31	-2
UGA-0002445	MMV688763-01	-71.8	17	14
UGA-0002446	MMV688766-01	-69.3	-7	-5
UGA-0002447	MMV688768-01	12.9	15	1
UGA-0002448	MMV688771-01	-56.2	19	-6
UGA-0002449	MMV688773-02	11.8	28	2
UGA-0002450	MMV688774-02	28.9	10	4
UGA-0000157	MMV688775-01	-94.2	0	-5
UGA-0002451	MMV688776-01	1.7	-19	0
UGA-0002452	MMV688793-01	6.6	15	-7
UGA-0002453	MMV688795-01	-5.5	12	-9
UGA-0002454	MMV688796-01	18	-102	-4
UGA-0002455	MMV688797-01	47.5	4	-7
UGA-0002456	MMV688798-01	-31.8	13	-3
UGA-0002457	MMV688844-01	-10.2	44	-6
UGA-0002458	MMV688845-01	10.1	13	-7
UGA-0002459	MMV688846-02	-10.7	-43	-11
UGA-0002460	MMV688852-01	16.2	-34	-8
UGA-0002461	MMV688853-01	35	27	7
UGA-0002462	MMV688854-01	45.6	-21	1
UGA-0002463	MMV688888-01	15.3	25	-5
UGA-0002464	MMV688889-01	33.8	15	0
UGA-0002465	MMV688891-01	-26	8	7
UGA-0002466	MMV688921-02	-53.1	18	5
UGA-0002467	MMV688934-01	97.1	-144	2
UGA-0002468	MMV688936-01	28	-37	-10
UGA-0002469	MMV688938-01	1.2	-22	-18
UGA-0002470	MMV688939-01	-67	-112	-12
UGA-0002471	MMV688941-02	-0.6	-2	4
UGA-0002472	MMV688942-01	-30.7	-55	-10
UGA-0002473	MMV688943-01	-2.6	-3	-12
UGA-0002474	MMV688955-01	-11.6	46	2
UGA-0002475	MMV688958-01	32.2	1	4
UGA-0002476	MMV688978-01	7	-7	3
UGA-0002477	MMV688980-01	-1.3	-24	-8
UGA-0002478	MMV688990-01	-28.3	-40	-8
UGA-0002002	MMV688991-01	15.3	5	-2
UGA-0000006	MMV688994-01	-8.9	14	2
UGA-0000234	MMV689000-01	25.9	-36	-11
UGA-0002479	MMV689028-01	-6.8	1	3
UGA-0002480	MMV689029-01	29.2	56	5
UGA-0002481	MMV689060-01	-25.5	35	2
UGA-0002482	MMV689061-01	-15.5	13	-1
UGA-0002735	MMV689093-02	55.4	-7	-2
UGA-0002736	MMV689094-02	88.4	-30	-1
UGA-0002483	MMV689243-01	-56.6	-53	-8
UGA-0002484	MMV689244-01	-26.9	-51	-5
UGA-0002485	MMV689255-01	5.6	24	-3
UGA-0002486	MMV689437-01	-7.4	35	17
UGA-0002487	MMV689480-01	67.2	-51	-4
UGA-0002488	MMV689709-03	8	25	-2
UGA-0002489	MMV689758-01	32	22	1
UGA-0002490	MMV690027-01	-7.3	32	-1
UGA-0002491	MMV690028-01	-36.2	27	-2
UGA-0014894	MMV690457-01	-65.6	-85	-2
UGA-0014922	MMV690458-01	-23.8	-23	-3
UGA-0015045	MMV690459-01	8.1	-62	4
UGA-0014717	MMV690460-01	15.8	41	7
UGA-0015002	MMV690461-01	31.3	27	0
UGA-0014859	MMV690462-01	17.4	-146	-5
UGA-0014908	MMV690463-01	-5.5	19	-11
UGA-0014809	MMV690464-01	-235.1	-30	-7
UGA-0014811	MMV690465-01	-29.9	13	7
UGA-0014812	MMV690466-01	-22.7	17	-2
UGA-0014833	MMV690467-01	-43.3	-68	-6
UGA-0014834	MMV690468-01	-109	-61	-12
UGA-0014835	MMV690469-01	-100.1	-40	-10
UGA-0014836	MMV690470-01	-98.9	-77	-7
UGA-0014838	MMV690471-01	69.9	1	-11
UGA-0014839	MMV690472-01	-28	-21	-17
UGA-0014840	MMV690473-01	8.2	0	7
UGA-0014861	MMV690474-01	-11.2	10	-10
UGA-0014862	MMV690475-01	-9	12	-8
UGA-0014863	MMV690476-01	-3.3	-7	-6
UGA-0014864	MMV690477-01	31.1	0	-8
UGA-0014865	MMV690478-01	12	-11	-2
UGA-0014867	MMV690479-01	0	-2	-7
UGA-0014868	MMV690480-01	21.2	3	-3
UGA-0014889	MMV690481-01	-36.8	6	-5
UGA-0014890	MMV690482-01	-23	12	-6
UGA-0014891	MMV690483-01	-18.8	5	0
UGA-0014892	MMV690484-01	-39.2	-7	-8
UGA-0014789	MMV690485-01	18.7	-52	-6
UGA-0014893	MMV690486-01	-22.3	22	-4
UGA-0014895	MMV690487-01	-27.3	-20	-3
UGA-0014880	MMV690488-01	-22.2	-52	-9
UGA-0014918	MMV690489-01	12.4	22	-3
UGA-0014919	MMV690490-01	-75.1	-23	1
UGA-0014920	MMV690491-01	-48.1	12	0
UGA-0014921	MMV690492-01	45.7	15	-4
UGA-0014923	MMV690493-01	-6.4	-30	7
UGA-0015019	MMV690494-01	3.6	-9	3
UGA-0015039	MMV690495-01	37.3	-21	4
UGA-0014940	MMV690496-01	-9.5	-78	1
UGA-0014960	MMV690497-01	27.8	-21	-2
UGA-0014688	MMV690498-01	-1.2	-42	-2
UGA-0015000	MMV690499-01	-33.4	-61	-2
UGA-0015020	MMV690500-01	18.7	0	1
UGA-0014761	MMV690501-01	41.6	-87	-11
UGA-0014831	MMV690502-01	-190.9	-101	0
UGA-0015013	MMV690503-01	-9.6	2	1
UGA-0015033	MMV690504-01	-62.9	-13	6
UGA-0014741	MMV690505-01	-74.7	3	4
UGA-0014994	MMV690506-01	-55.9	46	-6
UGA-0015014	MMV690507-01	12.4	10	2
UGA-0014676	MMV690508-01	20	1	7
UGA-0014949	MMV690509-01	17.3	19	0
UGA-0014989	MMV690510-01	-127	-32	13
UGA-0014702	MMV690511-01	-39.9	22	2
UGA-0014951	MMV690512-01	3.8	-2	-1
UGA-0014971	MMV690513-01	2.8	12	0
UGA-0014991	MMV690514-01	22.1	-17	2
UGA-0014729	MMV690515-01	6.2	-9	-5
UGA-0014730	MMV690516-01	-36	-4	7
UGA-0014731	MMV690517-01	-18.7	-7	14
UGA-0014732	MMV690518-01	-13	-25	4
UGA-0014953	MMV690519-01	-43.2	-61	-5
UGA-0014973	MMV690520-01	-125.2	-15	-4
UGA-0014993	MMV690521-01	-44.1	2	1
UGA-0014757	MMV690522-01	-15	-13	-10
UGA-0014758	MMV690523-01	-49	-44	-3
UGA-0014759	MMV690524-01	-117.5	-58	-2
UGA-0014760	MMV690525-01	-94.1	-7	1
UGA-0014935	MMV690526-01	-49.7	-21	-3
UGA-0014975	MMV690527-01	-14.7	0	3
UGA-0014995	MMV690528-01	15.5	31	3
UGA-0014785	MMV690529-01	-177.8	-11	-1
UGA-0014786	MMV690530-01	18.4	25	-1
UGA-0014787	MMV690531-01	39.5	5	1
UGA-0014788	MMV690532-01	-41.7	-44	0
UGA-0014937	MMV690533-01	-2.1	-61	-6
UGA-0014957	MMV690534-01	49.6	27	7
UGA-0014977	MMV690535-01	-32	8	-3
UGA-0014997	MMV690536-01	54.4	-32	-1
UGA-0014814	MMV690537-01	-13.5	3	2
UGA-0014815	MMV690538-01	100.3	39	-10
UGA-0014939	MMV690539-01	3.4	-30	-3
UGA-0014959	MMV690540-01	20.8	-32	1
UGA-0014979	MMV690541-01	42.1	-32	-1
UGA-0014999	MMV690542-01	-37.7	0	3
UGA-0014843	MMV690543-01	33.2	-26	10
UGA-0014844	MMV690544-01	-1.6	-89	13
UGA-0014941	MMV690545-01	-55.1	6	-3
UGA-0014981	MMV690546-01	74.1	-28	3
UGA-0015001	MMV690547-01	10.3	-5	-1
UGA-0014869	MMV690548-01	107.1	62	13
UGA-0014870	MMV690549-01	-3.3	22	12
UGA-0014871	MMV690550-01	19	67	4
UGA-0014943	MMV690551-01	24.6	-13	-4
UGA-0014963	MMV690552-01	5.4	-70	-6
UGA-0014897	MMV690553-01	3	20	-2
UGA-0014964	MMV690554-01	-18.9	-36	-6
UGA-0014752	MMV690555-01	49.1	-13	-6
UGA-0014750	MMV690556-01	-15.1	-39	-7
UGA-0014784	MMV690557-01	-40.2	19	-1
UGA-0014728	MMV690558-01	-121.2	15	-2
UGA-0014777	MMV690559-01	14.4	-58	-5
UGA-0014699	MMV690560-01	7.7	31	-2
UGA-0034117	MMV690561-01	-29.9	-66	-7
UGA-0014899	MMV690562-01	100.3	109	1
UGA-0014900	MMV690563-01	-13.5	1	-4
UGA-0014803	MMV690564-01	-23.3	-73	-3
UGA-0014650	MMV690565-01	13.1	-59	1
UGA-0015008	MMV690566-01	-26.4	4	0
UGA-0014662	MMV690567-01	51.7	-84	-2
UGA-0014874	MMV690568-01	-21.1	-23	-6
UGA-0014829	MMV690569-01	12.8	13	5
UGA-0014656	MMV690570-01	47.3	-58	-9
UGA-0014677	MMV690571-01	-56.3	-49	-1
UGA-0014774	MMV690572-01	8	-72	-2
UGA-0014857	MMV690573-01	-19.8	0	-2
UGA-0014773	MMV690574-01	-11.9	-11	-6
UGA-0014691	MMV690575-01	-13.9	-30	-12
UGA-0014679	MMV690576-01	3	-56	9
UGA-0014655	MMV690577-01	16.1	-91	-2
UGA-0014853	MMV690578-01	-56.3	-77	-13
UGA-0014767	MMV690579-01	10.1	-33	-1
UGA-0014828	MMV690580-01	51.7	17	4
UGA-0014966	MMV690581-01	-22	8	0
UGA-0014817	MMV690582-01	-38.3	-20	4
UGA-0014718	MMV690583-01	-13.1	5	5
UGA-0014689	MMV690584-01	-48.7	-42	2
UGA-0014845	MMV690585-01	-24.6	-66	-8
UGA-0014875	MMV690586-01	-17.3	-6	-2
UGA-0014982	MMV690587-01	-18.8	-3	-7
UGA-0014740	MMV690588-01	-5.5	36	5
UGA-0014712	MMV690589-01	39.6	8	-3
UGA-0014877	MMV690590-01	0.3	-13	-9
UGA-0015046	MMV690591-01	13.9	-41	1
UGA-0014847	MMV690592-01	-123	-42	8
UGA-0014851	MMV690593-01	-54.7	-66	-4
UGA-0014830	MMV690594-01	17.8	-18	-5
UGA-0014856	MMV690595-01	12.7	8	-6
UGA-0014823	MMV690596-01	-96.5	-32	-7
UGA-0014684	MMV690597-01	5	-14	5
UGA-0014796	MMV690598-01	-1.4	10	-5
UGA-0014692	MMV690599-01	39.6	-9	1
UGA-0014795	MMV690600-01	18.9	-23	-3
UGA-0014905	MMV690601-01	7.3	29	-6
UGA-0014985	MMV690602-01	-55	-17	-1
UGA-0015005	MMV690603-01	-13.4	-5	-2
UGA-0014846	MMV690604-01	24.5	-65	-7
UGA-0014925	MMV690605-01	36.5	8	1
UGA-0014926	MMV690606-01	60.6	27	2
UGA-0014927	MMV690607-01	29	46	6
UGA-0014928	MMV690608-01	-38.3	-30	-2
UGA-0014967	MMV690609-01	-3.1	2	2
UGA-0015007	MMV690610-01	-35.8	-21	5
UGA-0015015	MMV690611-01	-57.8	6	7
UGA-0015035	MMV690612-01	-28.1	-11	4
UGA-0014936	MMV690613-01	-5.4	-59	-4
UGA-0014956	MMV690614-01	-8.1	-32	-3
UGA-0014976	MMV690615-01	-25	-38	-3
UGA-0014996	MMV690616-01	34.1	6	-2
UGA-0015016	MMV690617-01	-90.3	18	-7
UGA-0015029	MMV690618-01	19.9	-62	3
UGA-0014930	MMV690619-01	-5.2	12	3
UGA-0014950	MMV690620-01	26.2	-9	4
UGA-0014970	MMV690621-01	-114.9	27	3
UGA-0014990	MMV690622-01	-13.2	-19	3
UGA-0014670	MMV690623-01	12	10	-3
UGA-0015011	MMV690624-01	-36	-49	6
UGA-0015031	MMV690625-01	-26.7	-2	9
UGA-0014932	MMV690626-01	-224.2	-194	5
UGA-0014952	MMV690627-01	-63.1	-26	-4
UGA-0014972	MMV690628-01	22.9	21	-3
UGA-0014992	MMV690629-01	36.9	-5	0
UGA-0015012	MMV690630-01	-24.9	-9	1
UGA-0014860	MMV690631-01	14.4	-75	-8
UGA-0014881	MMV690632-01	19.4	-14	-6
UGA-0014882	MMV690633-01	-56.9	13	-2
UGA-0014883	MMV690634-01	86.8	15	7
UGA-0014884	MMV690635-01	31.4	20	3
UGA-0014885	MMV690636-01	41.4	46	2
UGA-0014886	MMV690637-01	11.6	6	-1
UGA-0014887	MMV690638-01	-79.3	-118	3
UGA-0014888	MMV690639-01	-37.2	-28	-2
UGA-0014909	MMV690640-01	7.8	20	-6
UGA-0014911	MMV690641-01	-20.8	29	-1
UGA-0014912	MMV690642-01	-34.4	31	3
UGA-0014913	MMV690643-01	18.1	-20	1
UGA-0014916	MMV690644-01	11.8	-32	-1
UGA-0015023	MMV690645-01	-20.6	-61	-2
UGA-0015032	MMV690646-01	-21.5	-70	4
UGA-0014663	MMV690647-01	26.7	-56	-2
UGA-0014671	MMV690648-01	48.6	51	3
UGA-0015018	MMV690649-01	19.9	-17	3
UGA-0014700	MMV690650-01	-63.2	-9	1
UGA-0015004	MMV690651-01	-79.1	-32	-2
UGA-0014722	MMV690652-01	19.9	-33	3
UGA-0014754	MMV690653-01	-30.6	1	-4
UGA-0014781	MMV690654-01	78.6	-14	0
UGA-0014944	MMV690655-01	14	-17	-2
UGA-0014698	MMV690656-01	-32	-75	-5
UGA-0014984	MMV690657-01	-4.9	-17	2
UGA-0014696	MMV690658-01	-25.6	-75	-8
UGA-0015037	MMV690659-01	75.8	-40	18
UGA-0014669	MMV690660-01	17.2	-66	3
UGA-0014783	MMV690661-01	16.2	8	-2
UGA-0015024	MMV690662-01	41.8	10	2
UGA-0014779	MMV690663-01	92.9	-136	-1
UGA-0015043	MMV690664-01	20.9	-74	-5
UGA-0014697	MMV690665-01	-10.7	-16	2
UGA-0014938	MMV690666-01	-75	-175	-1
UGA-0014665	MMV690667-01	8.4	-44	15
UGA-0014667	MMV690668-01	-2.4	13	7
UGA-0014694	MMV690669-01	16.6	-130	-8
UGA-0014749	MMV690670-01	-45.4	-94	-4
UGA-0014751	MMV690671-01	-146.7	-98	-7
UGA-0014727	MMV690672-01	-48.1	-18	-1
UGA-0014756	MMV690673-01	-58.9	-14	-4
UGA-0014780	MMV690674-01	-0.5	8	-2
UGA-0015038	MMV690675-01	-51.5	-57	15
UGA-0014695	MMV690676-01	-112.2	-80	-16
UGA-0014726	MMV690677-01	-189.2	-14	-6
UGA-0014668	MMV690678-01	-22.8	3	-1
UGA-0015017	MMV690679-01	-25.7	-45	-6
UGA-0014782	MMV690680-01	-100.8	1	-6
UGA-0014725	MMV690681-01	-83.5	-23	-3
UGA-0014723	MMV690682-01	-61.4	-16	-1
UGA-0014978	MMV690683-01	-31.5	0	-6
UGA-0015044	MMV690684-01	43.6	19	1
UGA-0014666	MMV690685-01	47.7	5	1
UGA-0014998	MMV690686-01	-24.9	4	-4
UGA-0014672	MMV690687-01	-20.3	-37	-1
UGA-0014753	MMV690688-01	-117.8	-68	-8
UGA-0014686	MMV690689-01	1.7	-28	-1
UGA-0014855	MMV690690-01	3.8	19	-11
UGA-0014766	MMV690691-01	-0.3	-11	-11
UGA-0014744	MMV690692-01	78.1	-32	6
UGA-0014854	MMV690693-01	13.4	-14	-11
UGA-0014904	MMV690694-01	-7.3	27	-11
UGA-0014659	MMV690695-01	96.9	-108	2
UGA-0014733	MMV690696-01	5.4	-23	-1
UGA-0014825	MMV690697-01	-55.9	0	-8
UGA-0014763	MMV690698-01	9.4	12	-7
UGA-0014743	MMV690699-01	-115.1	43	7
UGA-0014739	MMV690700-01	-41.2	-7	-2
UGA-0015026	MMV690701-01	102	-9	5
UGA-0014818	MMV690702-01	-244.1	-54	-4
UGA-0015048	MMV690703-01	-277.7	-40	5
UGA-0014748	MMV690704-01	-377.1	-200	-9
UGA-0014685	MMV690705-01	34.6	-25	-4
UGA-0014946	MMV690706-01	-71.9	-80	4
UGA-0014819	MMV690707-01	-27.8	-20	-2
UGA-0014799	MMV690708-01	107.1	71	4
UGA-0015027	MMV690709-01	67.7	-70	5
UGA-0014902	MMV690710-01	-57.8	-75	-10
UGA-0014798	MMV690711-01	-73.8	39	8
UGA-0014719	MMV690712-01	50	-122	-4
UGA-0014745	MMV690713-01	-39.7	27	12
UGA-0014879	MMV690714-01	31.6	-52	-8
UGA-0014852	MMV690715-01	-100.1	-61	-12
UGA-0014988	MMV690716-01	24.1	-74	4
UGA-0014876	MMV690717-01	-13	10	-6
UGA-0014746	MMV690718-01	39	5	11
UGA-0014802	MMV690719-01	56.7	-20	0
UGA-0014775	MMV690720-01	57.3	-203	-6
UGA-0015042	MMV690721-01	-34.1	-59	-3
UGA-0015025	MMV690722-01	-61.5	-38	3
UGA-0014658	MMV690723-01	-16.3	-65	-2
UGA-0014800	MMV690724-01	3.7	55	1
UGA-0014678	MMV690725-01	64.1	-9	1
UGA-0014716	MMV690726-01	-45.1	-9	4
UGA-0014664	MMV690727-01	17.3	-26	2
UGA-0014768	MMV690728-01	54.3	-30	-11
UGA-0014682	MMV690729-01	-27.1	-65	-7
UGA-0014720	MMV690730-01	-62.6	-148	-7
UGA-0014742	MMV690731-01	-2.2	15	-4
UGA-0014790	MMV690732-01	45.3	-120	-8
UGA-0014710	MMV690733-01	21.5	-9	1
UGA-0014709	MMV690734-01	11.8	-2	-5
UGA-0014687	MMV690735-01	62.4	-25	-2
UGA-0014962	MMV690736-01	-44.7	0	-5
UGA-0014660	MMV690737-01	17.6	-11	-3
UGA-0014873	MMV690738-01	-172.4	-7	4
UGA-0014776	MMV690739-01	100.8	-63	10
UGA-0014708	MMV690740-01	17.1	-4	-7
UGA-0014793	MMV690741-01	37.1	-16	-1
UGA-0014792	MMV690742-01	-82	-72	-7
UGA-0014683	MMV690743-01	24.3	1	-5
UGA-0015047	MMV690744-01	0.2	4	6
UGA-0014948	MMV690745-01	-376.4	-6835	8
UGA-0014680	MMV690746-01	-5.6	-14	-2
UGA-0014738	MMV690747-01	-46	17	-2
UGA-0014713	MMV690748-01	-21.2	1	1
UGA-0014903	MMV690749-01	2	-73	-16
UGA-0014706	MMV690750-01	-32.4	-72	-4
UGA-0014826	MMV690751-01	51	-13	2
UGA-0014821	MMV690752-01	-34.5	-20	-8
UGA-0014769	MMV690753-01	-15.7	34	-2
UGA-0014986	MMV690754-01	-139.2	-26	5
UGA-0034137	MMV690755-01	38.8	-37	14
UGA-0014735	MMV690756-01	79.7	-39	9
UGA-0015028	MMV690757-01	45.6	-68	4
UGA-0014736	MMV690758-01	-104.6	-13	-2
UGA-0014824	MMV690759-01	-92.2	-80	-8
UGA-0014942	MMV690760-01	-29.2	-7	-3
UGA-0014653	MMV690761-01	66.2	-35	18
UGA-0014737	MMV690762-01	99	41	23
UGA-0014832	MMV690763-01	-34.2	-77	-7
UGA-0014765	MMV690764-01	17.6	-89	5
UGA-0014801	MMV690765-01	25	20	-1
UGA-0014791	MMV690766-01	-14.8	-153	-9
UGA-0014770	MMV690767-01	101	19	29
UGA-0014771	MMV690768-01	63.5	19	6
UGA-0015006	MMV690769-01	-238	4	7
UGA-0015022	MMV690770-01	-14.5	-55	6
UGA-0014804	MMV690771-01	66.2	-108	-1
UGA-0014705	MMV690772-01	45.3	-33	-9
UGA-0014848	MMV690773-01	-108.5	-32	-11
UGA-0014661	MMV690774-01	-11.2	-68	3
UGA-0015041	MMV690775-01	-44	-40	-1
UGA-0014681	MMV690776-01	-39.2	-47	-2
UGA-0014878	MMV690777-01	-58.2	31	-4
UGA-0014764	MMV690778-01	15.6	-7	-6
UGA-0014907	MMV690779-01	102.9	-25	-5
UGA-0014850	MMV690780-01	-6.4	-52	-11
UGA-0014772	MMV690781-01	57.1	-56	-4
UGA-0014711	MMV690782-01	-31.8	-51	0
UGA-0014734	MMV690783-01	-34	-56	-2
UGA-0014820	MMV690784-01	-170.3	-13	-10
UGA-0014901	MMV690785-01	61.4	-117	-8
UGA-0014822	MMV690786-01	73.3	29	5
UGA-0014968	MMV690787-01	40.7	-41	4
UGA-0014915	MMV690788-01	-5.5	-33	-4
UGA-0002708	MMV690942-01	-17.4	14	-6
UGA-0002734	MMV884705-02	101.5	38	-7

## Sheet: Figure1C-Radical Cure
Batch-level data from the highest-quality runs of each library are shown in Fig. 1C. When multiple batches of the same structure were tested, data from all batches are shown. When the same batch was present in multiple libraries and therefore tested in multiple runs, the highest inhibition values for that batch were used.
Molecule Name	Compound-Batch (Includes each batch when multiple batches tested)	Single Point. Radical Cure. Net Schizont Growth Area (% inhibition)	Single Point. Radical Cure. Hypnozoite Quantity (% inhibition)	Single Point. Radical Cure. Hepatic Nuclei (100-% negative control)
UGA-0002713	MMV000001-17	41.4	15	-7
UGA-0002692	MMV000002-03	52.2	4	-4
UGA-0002685	MMV000003-02	87	18	-7
UGA-0015560	MMV000004-05	-6.3	23	-4
UGA-0015562	MMV000005-07	20.2	-17	-2
UGA-0015559	MMV000006-11	50.2	34	-1
UGA-0000344	MMV000007-02	34.1	4	0
UGA-0000153	MMV000008-29	86.6	41	-1
UGA-0000153	MMV000008-31	-14.5	9.6	-6
UGA-0002705	MMV000009-08	-5	20	-1
UGA-0002682	MMV000010-02	52.4	34	1
UGA-0000190	MMV000011-01	4.9	16	2
UGA-0000190	MMV000011-03	67.9	36	2
UGA-0000190	MMV000011-08	9.6	-27.7	-5
UGA-0002598	MMV000012-06	39.7	26	0
UGA-0001966	MMV000013-10	83.3	60	-1
UGA-0001634	MMV000014-01	-77.6	19.7	-19
UGA-0001634	MMV000014-06	97.8	23	-1
UGA-0002684	MMV000015-06	85.3	41	12
UGA-0002730	MMV000016-10	91.8	28	10
UGA-0002730	MMV000016-11	18.9	48	1
UGA-0002706	MMV000017-03	-12.2	20	-5
UGA-0002722	MMV000018-02	28.6	18	-6
UGA-0002719	MMV000019-11	28	26	-2
UGA-0000326	MMV000020-05	5.8	26	-1
UGA-0002700	MMV000021-02	42.2	26	-7
UGA-0002707	MMV000022-04	7.6	10	-2
UGA-0000248	MMV000023-03	-6.4	-33	9
UGA-0000248	MMV000023-15	-13.4	15	0
UGA-0000228	MMV000024-18	-2.6	15	7
UGA-0002718	MMV000025-05	51.4	39	2
UGA-0002729	MMV000026-10	78.9	49	6
UGA-0000069	MMV000027-07	59	41	-2
UGA-0000068	MMV000028-14	61.9	15	-3
UGA-0001338	MMV000030-02	42.4	-4	-2
UGA-0002698	MMV000031-14	96.8	31	5
UGA-0002698	MMV000031-15	96	-71.8	37
UGA-0002704	MMV000032-05	-23.1	41	0
UGA-0002689	MMV000033-03	64	31	0
UGA-0002683	MMV000034-01	35.1	23	-1
UGA-0002683	MMV000034-02	-30.9	-14.2	-15
UGA-0000340	MMV000035-04	13.1	15	-2
UGA-0000341	MMV000036-02	75.9	47	-6
UGA-0000343	MMV000037-03	9.4	34	5
UGA-0002697	MMV000039-02	-0.7	12	-2
UGA-0000249	MMV000043-01	31.8	60.4	0
UGA-0000249	MMV000043-05	92.2	57	-10
UGA-0002726	MMV000045-02	-38.4	10	0
UGA-0000250	MMV000046-03	51.4	7	-3
UGA-0002712	MMV000050-02	72.8	47	-6
UGA-0000065	MMV000051-06	32.7	23	-3
UGA-0000586	MMV000052-09	3.3	18	-5
UGA-0000586	MMV000052-11	20.6	-10.8	-6
UGA-0002728	MMV000053-12	65.6	7	5
UGA-0002701	MMV000054-08	48.5	12	-6
UGA-0002690	MMV000055-06	54.9	44	-4
UGA-0002724	MMV000056-01	-35.2	18	-1
UGA-0002687	MMV000057-04	39.9	52	-6
UGA-0002714	MMV000058-02	7.9	36	-7
UGA-0002709	MMV000059-02	-51.3	10	-34
UGA-0002703	MMV000060-03	33.3	15	-37
UGA-0002691	MMV000061-05	-0.4	20	0
UGA-0002107	MMV000062-18	49.6	55	-8
UGA-0002107	MMV000062-20	95.5	-36	-10
UGA-0002108	MMV000063-02	12.6	-33	-7
UGA-0002108	MMV000063-05	-0.2	2	-5
UGA-0000140	MMV000065-01	10.2	31	-6
UGA-0000118	MMV000068-02	24.2	-28	33
UGA-0002732	MMV000073-06	67.9	-1	-2
UGA-0000262	MMV000147-04	62.2	52	-6
UGA-0015112	MMV000248-11	36.9	26.5	-3
UGA-0015127	MMV000304-07	29.4	40.1	-2
UGA-0015350	MMV000326-06	20.3	54.2	-2
UGA-0015118	MMV000340-07	17.4	23.7	-2
UGA-0015370	MMV000356-09	15.4	38.2	4
UGA-0015148	MMV000442-04	-87.6	-6.2	-9
UGA-0015151	MMV000443-05	-135.5	-8.9	-9
UGA-0015290	MMV000444-07	3.1	58.8	1
UGA-0015157	MMV000445-07	20	23.7	-4
UGA-0015426	MMV000448-10	90	67.9	54
UGA-0015238	MMV000478-09	-26.4	33.6	12
UGA-0015052	MMV000483-08	-10.6	53.7	10
UGA-0015234	MMV000498-04	12.2	26.5	-10
UGA-0015219	MMV000561-04	9.9	21	-1
UGA-0015318	MMV000563-11	34.6	61.1	-8
UGA-0015339	MMV000570-06	0.7	40.5	3
UGA-0015152	MMV000604-04	19	-3.5	-7
UGA-0015050	MMV000617-06	-7.1	23.7	1
UGA-0015072	MMV000619-06	-104.9	-3.5	-5
UGA-0015108	MMV000621-06	-3.8	-0.8	-5
UGA-0015266	MMV000634-05	51.9	22.1	5
UGA-0015089	MMV000642-10	-5.1	21	-8
UGA-0015096	MMV000648-06	-36.2	-17.1	-1
UGA-0015120	MMV000653-06	-52.8	29.2	-4
UGA-0015090	MMV000662-08	-19.4	31.9	-6
UGA-0015249	MMV000699-06	-11.3	40.5	-10
UGA-0015134	MMV000704-10	21.8	18.3	-5
UGA-0015246	MMV000720-09	7.5	33.6	14
UGA-0015321	MMV000753-10	88.8	35.9	-1
UGA-0015344	MMV000760-06	42.2	63.4	7
UGA-0015174	MMV000787-04	76.9	51	-5
UGA-0015184	MMV000788-04	-14.7	-8.9	-8
UGA-0015141	MMV000839-09	62	56.4	0
UGA-0015064	MMV000848-08	-51.1	29.2	-8
UGA-0002109	MMV000858-10	-330.7	-80	3
UGA-0002110	MMV000907-08	-3	-2	-9
UGA-0015293	MMV000911-07	36	38.2	-4
UGA-0015159	MMV000917-06	19.8	-19.8	-4
UGA-0015051	MMV000963-09	17.5	72.8	14
UGA-0015360	MMV000972-08	40.5	56.5	5
UGA-0015100	MMV000986-11	-152.1	21	-10
UGA-0015201	MMV001038-09	61.1	18.3	10
UGA-0015189	MMV001041-10	38.7	48.2	-3
UGA-0015265	MMV001049-06	-14.6	19.8	0
UGA-0002111	MMV001059-08	-18.5	-29	0
UGA-0015113	MMV001230-07	32.2	34.6	-1
UGA-0015091	MMV001239-06	-22.8	31.9	-8
UGA-0015213	MMV001241-06	-14.2	23.7	-7
UGA-0017456	MMV001246-06	18	45.5	2
UGA-0015363	MMV001255-06	-1.7	19.8	-1
UGA-0015065	MMV001318-08	26	10.1	-7
UGA-0015306	MMV001344-08	22	22.1	-6
UGA-0014816	MMV001397-01	-138.3	-86	5
UGA-0002112	MMV001493-01	-35.9	-25	-4
UGA-0002113	MMV001499-01	36.8	-48	-4
UGA-0015003	MMV001539-01	50.1	35	-2
UGA-0015034	MMV001550-01	35	-46	6
UGA-0002114	MMV001561-12	-35.6	-12	-3
UGA-0014896	MMV001568-01	-116.1	-7	6
UGA-0014906	MMV001574-01	-134.3	-86	-2
UGA-0014929	MMV001606-01	35.5	-36	-2
UGA-0002115	MMV001625-02	16.2	11	-5
UGA-0014701	MMV001628-01	-22	-16	-6
UGA-0014969	MMV001644-01	50.1	-29	-23
UGA-0014807	MMV001730-01	-142.6	-34	-11
UGA-0014837	MMV001758-01	-204.5	-16	2
UGA-0014974	MMV001776-01	-2	-43	-6
UGA-0014987	MMV001811-01	45.4	7	-7
UGA-0014673	MMV001818-01	-2.6	-28	-6
UGA-0014704	MMV001851-01	-60.9	-77	1
UGA-0014657	MMV001940-01	-15.3	-7	-6
UGA-0015040	MMV001967-03	24.5	-24	2
UGA-0014675	MMV002014-01	-39	24	-7
UGA-0014866	MMV002133-01	-62.3	-16	-1
UGA-0014924	MMV002156-01	16.4	-13	7
UGA-0014954	MMV002158-01	19.9	-10	-12
UGA-0014747	MMV002162-01	-101.4	-37	0
UGA-0014674	MMV002163-01	-74.4	-13	-2
UGA-0014961	MMV002503-01	39	-15	0
UGA-0014810	MMV002520-01	-127.5	-2	-2
UGA-0002116	MMV002529-02	10.7	-2	-4
UGA-0002710	MMV002644-18	64.5	28	1
UGA-0000077	MMV002816-01	-4.6	-34	3
UGA-0002117	MMV002817-01	-43.7	-10	-5
UGA-0002118	MMV003152-02	-17.7	-31	-1
UGA-0002119	MMV003270-06	15.2	-7	-1
UGA-0000025	MMV003291-01	-33.6	-54	-4
UGA-0014983	MMV003311-01	61.4	14	1
UGA-0014762	MMV003444-01	-78	-68	-3
UGA-0014797	MMV003452-03	-147.9	-39	-4
UGA-0014651	MMV003462-01	-235	-31	6
UGA-0014805	MMV003472-01	-161.6	4	2
UGA-0014933	MMV003660-01	40.3	-27	-2
UGA-0014917	MMV003695-01	13.1	-13	13
UGA-0014841	MMV003775-01	-115.7	-19	2
UGA-0014808	MMV003795-01	-164.6	16	-12
UGA-0014806	MMV003819-01	-55.3	-22	10
UGA-0014898	MMV003846-01	21.1	10	3
UGA-0002120	MMV004168-01	26.1	26	-2
UGA-0015387	MMV006087-08	-18.4	40.5	4
UGA-0017790	MMV006169-08	-6.7	17.6	0
UGA-0015351	MMV006172-10	64.4	31.3	13
UGA-0015228	MMV006188-06	-1.8	40.1	0
UGA-0015288	MMV006203-06	20.1	35.9	4
UGA-0002121	MMV006239-06	-218.3	-28	4
UGA-0015345	MMV006250-06	45.8	47.3	4
UGA-0015253	MMV006278-05	18.2	49.6	5
UGA-0015431	MMV006303-08	42.5	51.9	-3
UGA-0015243	MMV006309-08	-34.3	22.1	12
UGA-0015376	MMV006319-09	3.7	47.3	-5
UGA-0015010	MMV006357-01	79.5	43	5
UGA-0002122	MMV006372-07	-191.2	-57	-5
UGA-0015404	MMV006389-11	18.7	61.1	-2
UGA-0015194	MMV006427-04	-218.5	18.3	-9
UGA-0015169	MMV006429-04	-36.1	34.6	5
UGA-0015287	MMV006455-09	8.4	19.8	-6
UGA-0015346	MMV006457-06	14.6	31.3	3
UGA-0015139	MMV006513-08	-69.4	26.5	-4
UGA-0015317	MMV006522-08	28.3	35.9	-11
UGA-0015080	MMV006545-08	-76.1	45.5	-8
UGA-0015330	MMV006558-08	13.6	45	0
UGA-0015101	MMV006587-09	-105.7	-8.9	-10
UGA-0015386	MMV006656-08	40.2	42.7	-3
UGA-0015364	MMV006704-07	34.9	51.9	6
UGA-0015079	MMV006706-08	16.3	18.3	-7
UGA-0002123	MMV006741-06	-62.9	-23	3
UGA-0015320	MMV006753-07	29.1	65.6	7
UGA-0015375	MMV006764-08	50.9	35.9	-5
UGA-0015252	MMV006767-09	45.7	47.3	1
UGA-0015155	MMV006787-08	33.6	-28	-2
UGA-0015110	MMV006820-07	-38.4	10.1	-7
UGA-0015390	MMV006825-07	-12.9	42.7	1
UGA-0002124	MMV006833-01	-17.3	22	-4
UGA-0015410	MMV006861-06	-19.3	35.9	-4
UGA-0015347	MMV006882-06	41.5	38.2	8
UGA-0002125	MMV006901-07	-60.2	-15	4
UGA-0015077	MMV006913-08	41.3	4.7	-5
UGA-0015397	MMV006937-08	46.3	29	-1
UGA-0015272	MMV006962-07	37.1	42.7	-1
UGA-0015114	MMV007020-09	72.3	21	-1
UGA-0015368	MMV007041-06	-50	26.7	4
UGA-0015283	MMV007092-06	48.8	22.1	3
UGA-0015137	MMV007113-09	28.6	26.5	-5
UGA-0015396	MMV007116-09	-46.7	10.7	-5
UGA-0015231	MMV007127-04	14.9	42.8	-7
UGA-0002126	MMV007133-01	32.3	-29	13
UGA-0015328	MMV007160-06	40.4	29	-2
UGA-0015210	MMV007181-04	22.3	12.8	-15
UGA-0015313	MMV007199-07	54	31.3	-5
UGA-0015230	MMV007208-03	-2.6	53.7	-7
UGA-0015348	MMV007224-09	51.4	47.3	-2
UGA-0015286	MMV007228-06	-24.8	42.7	-3
UGA-0015270	MMV007273-07	0.8	1.5	-6
UGA-0015195	MMV007275-04	-37.2	-6.2	-12
UGA-0015303	MMV007285-07	17.7	54.2	-7
UGA-0015119	MMV007363-08	-60.7	53.7	-1
UGA-0015173	MMV007374-05	-0.1	37.4	2
UGA-0015398	MMV007384-07	-21	15.3	-6
UGA-0015156	MMV007396-05	-0.3	23.7	-5
UGA-0015355	MMV007430-08	-14.7	33.6	10
UGA-0002127	MMV007471-01	-30.4	-7	-10
UGA-0015371	MMV007474-05	35.1	56.5	6
UGA-0015422	MMV007557-05	-58.7	17.6	-2
UGA-0015389	MMV007564-03	10	45	4
UGA-0015172	MMV007571-06	-20.7	29.2	1
UGA-0015054	MMV007574-07	-11.6	37.4	7
UGA-0015088	MMV007577-06	-21.1	31.9	-6
UGA-0015331	MMV007591-07	-69.2	67.9	10
UGA-0015136	MMV007617-08	5.9	1.9	-5
UGA-0002128	MMV007625-01	-14.8	11	-7
UGA-0002129	MMV007638-05	8.9	-2	3
UGA-0015214	MMV007654-03	-88.5	26.5	0
UGA-0015078	MMV007686-07	-23.9	10.1	-11
UGA-0015255	MMV007695-06	-6.7	42.7	0
UGA-0015310	MMV007764-07	-50.7	47.3	-2
UGA-0015133	MMV007791-09	11.6	23.7	-3
UGA-0002130	MMV007803-01	7.8	-27	5
UGA-0015227	MMV007808-04	-1.9	48.2	-3
UGA-0015066	MMV007839-09	-67.4	-6.2	-8
UGA-0015055	MMV007875-10	-6.5	64.6	6
UGA-0015356	MMV007881-08	59.6	72.5	2
UGA-0015357	MMV007906-08	41.2	40.5	17
UGA-0015071	MMV007907-08	-26.1	18.3	-2
UGA-0002131	MMV007920-04	-4.9	4	-2
UGA-0015403	MMV007977-09	35.7	-3.1	-3
UGA-0015358	MMV007978-07	13.2	67.9	0
UGA-0015316	MMV008127-08	-20.2	19.8	-4
UGA-0000346	MMV008138-09	-11.3	26.5	-4
UGA-0015132	MMV008149-06	6.6	67.3	-3
UGA-0015421	MMV008160-07	46.5	31.3	-3
UGA-0015192	MMV008173-04	-49.6	-11.7	-12
UGA-0015117	MMV008212-07	38.9	12.8	-5
UGA-0015395	MMV008270-06	-48	-21.4	-6
UGA-0015349	MMV008294-05	-17.6	-3.1	-2
UGA-0015256	MMV008416-07	32.9	26.7	4
UGA-0002132	MMV008439-04	-50.3	-2	0
UGA-0015170	MMV008455-04	-61.2	-14.4	-6
UGA-0015359	MMV008829-08	51.6	35.9	3
UGA-0015302	MMV008956-09	-62.7	-0.8	-8
UGA-0015216	MMV009015-05	-23.6	42.8	-5
UGA-0002133	MMV009054-07	-114.5	-72	0
UGA-0015250	MMV009060-12	47.6	15.3	1
UGA-0015125	MMV009063-11	-29.3	18.3	-8
UGA-0015263	MMV009085-06	85.4	74.8	2
UGA-0015144	MMV009108-06	-100.3	-36.2	-6
UGA-0015393	MMV009127-07	-51	42.7	-14
UGA-0002134	MMV009135-06	-1.4	-8	6
UGA-0014931	MMV009444-01	2.8	-5	-10
UGA-0014980	MMV010269-01	-2.1	-5	-4
UGA-0015030	MMV010530-01	39.9	-17	-2
UGA-0002135	MMV010545-05	99.7	26	-1
UGA-0002136	MMV010576-07	91.7	1	-9
UGA-0002137	MMV010764-04	-139.8	-15	-4
UGA-0015361	MMV011099-11	11.9	29	-2
UGA-0002138	MMV011229-02	36.1	-53	4
UGA-0015362	MMV011256-08	-7.7	49.6	-1
UGA-0015365	MMV011259-06	26.7	40.5	2
UGA-0015258	MMV011436-05	-62	38.2	4
UGA-0015332	MMV011438-06	28.4	-7.6	5
UGA-0002139	MMV011511-01	-4.7	-4	-1
UGA-0015420	MMV011522-09	-4.7	38.2	-7
UGA-0015069	MMV011567-09	-9.7	-6.2	-7
UGA-0015217	MMV011576-05	-115.6	-0.8	-6
UGA-0002140	MMV011691-03	-20.2	-48	-3
UGA-0002141	MMV011765-01	-22.2	-43	0
UGA-0015123	MMV011832-09	27.3	40.1	-3
UGA-0015388	MMV011895-07	-19	38.2	-3
UGA-0002142	MMV011903-05	-122.5	-41	-8
UGA-0015099	MMV011944-11	-30.8	-0.8	-5
UGA-0014690	MMV011969-01	-19.2	-71	0
UGA-0002143	MMV012074-02	-82.6	-25	-6
UGA-0002144	MMV016136-04	-54.7	35	1
UGA-0002145	MMV016838-01	-12.5	-36	-1
UGA-0000252	MMV018912-22	43	63.8	-14
UGA-0000252	MMV018912-23	92.8	20	-3
UGA-0015122	MMV018984-09	-46	26.5	-8
UGA-0015333	MMV019017-09	37.8	31.3	11
UGA-0015182	MMV019064-06	-26.2	15.6	-8
UGA-0015183	MMV019066-04	29.1	-74.3	-7
UGA-0015150	MMV019074-05	-64	-38.9	-10
UGA-0002146	MMV019087-04	-2.6	-20	8
UGA-0015419	MMV019110-08	63.2	45	-6
UGA-0015239	MMV019124-07	55	22.1	7
UGA-0015135	MMV019127-08	10.5	31.9	-10
UGA-0002147	MMV019189-04	-18.1	3	19
UGA-0015418	MMV019199-08	-22	42.7	-5
UGA-0015325	MMV019202-07	21.9	22.1	-2
UGA-0002148	MMV019234-04	-52.4	1	9
UGA-0015377	MMV019241-08	-4.9	29	-4
UGA-0015121	MMV019258-07	-21.9	45.5	-5
UGA-0015289	MMV019266-10	86.6	81.7	-2
UGA-0015130	MMV019313-06	-8.7	21	-1
UGA-0015269	MMV019406-08	11	47.3	-1
UGA-0002149	MMV019551-01	2	-39	-4
UGA-0015327	MMV019555-06	92.9	33.6	20
UGA-0015098	MMV019662-07	-134.4	-19.8	-6
UGA-0015070	MMV019670-10	51.4	1.9	-8
UGA-0015425	MMV019690-06	53.6	33.6	-6
UGA-0015067	MMV019700-08	-37.2	23.7	-10
UGA-0002150	MMV019721-06	-115.7	32	6
UGA-0015196	MMV019738-04	-24.9	-30.7	-13
UGA-0015190	MMV019741-04	-96.1	-41.6	-10
UGA-0002151	MMV019742-06	-137.1	-46	2
UGA-0015109	MMV019746-06	-2.4	42.8	-5
UGA-0015392	MMV019762-07	23.4	33.6	-7
UGA-0015221	MMV019780-04	44.9	26.5	0
UGA-0002152	MMV019790-01	28.8	7	-8
UGA-0002153	MMV019807-03	-44.9	-20	8
UGA-0002154	MMV019838-03	-47.7	-23	0
UGA-0015343	MMV019871-07	11.5	24.4	9
UGA-0015374	MMV019881-05	17.9	49.6	-3
UGA-0015104	MMV019918-07	8.1	7.4	-9
UGA-0002155	MMV019993-01	73.6	47	-4
UGA-0015191	MMV019995-05	-56	-3.5	-8
UGA-0002156	MMV020081-05	-20	-18	4
UGA-0002157	MMV020120-04	-64.4	-36	-7
UGA-0002158	MMV020136-05	-75.9	-36	-6
UGA-0002159	MMV020152-04	-75.9	-7	-5
UGA-0002160	MMV020165-05	40.3	40	3
UGA-0015093	MMV020243-08	49	7.4	-11
UGA-0015373	MMV020275-06	-80.5	22.1	0
UGA-0002161	MMV020289-05	32.8	4	2
UGA-0002162	MMV020291-04	10.7	16	1
UGA-0000591	MMV020320-05	-35.2	-25	8
UGA-0002163	MMV020321-03	-70.6	-65	-2
UGA-0002164	MMV020388-01	37.1	53	-2
UGA-0002165	MMV020391-04	-56	-23	2
UGA-0015412	MMV020403-07	-11.7	22.1	-3
UGA-0015097	MMV020439-06	-67.6	18.3	-9
UGA-0015205	MMV020490-04	27.2	15.6	-10
UGA-0015417	MMV020492-10	50.6	33.6	-3
UGA-0015279	MMV020500-06	43.5	54.2	4
UGA-0015264	MMV020505-08	37	47.3	4
UGA-0002166	MMV020512-04	-25.7	-38	3
UGA-0002167	MMV020517-05	-116.9	-4	0
UGA-0002168	MMV020520-04	-89.5	-25	-5
UGA-0002169	MMV020537-05	-51	-67	-3
UGA-0015085	MMV020548-06	1	-55.3	-8
UGA-0015073	MMV020549-06	-103.2	-52.5	-6
UGA-0002170	MMV020591-05	-140.3	-10	0
UGA-0002171	MMV020623-04	13.3	-28	-2
UGA-0015400	MMV020651-07	-54.6	1.5	-8
UGA-0015342	MMV020660-07	15.6	63.4	14
UGA-0002172	MMV020670-01	107.2	-44	-10
UGA-0015138	MMV020700-07	-14.3	34.6	-8
UGA-0002173	MMV020710-05	-106.3	-15	-4
UGA-0015199	MMV020750-03	-59.8	-17.1	-13
UGA-0015260	MMV020788-07	7.9	45	8
UGA-0015285	MMV020885-05	35.9	-0.8	-7
UGA-0015094	MMV020912-07	-24.9	18.3	-6
UGA-0015334	MMV020942-07	-3.6	19.8	4
UGA-0002174	MMV020982-01	-97.5	-36	0
UGA-0002175	MMV021013-01	-31.6	-41	1
UGA-0002176	MMV021057-01	-50.7	-2	-2
UGA-0002177	MMV021375-02	-20.4	11	-2
UGA-0002178	MMV021660-03	-375.1	-135	-11
UGA-0002179	MMV022029-04	0.8	-10	4
UGA-0002180	MMV022236-03	-89.6	-18	-6
UGA-0002181	MMV022478-03	84.3	-65	12
UGA-0002182	MMV023183-04	57.6	-20	0
UGA-0002183	MMV023227-05	37	33	0
UGA-0002184	MMV023233-05	64.8	-34	9
UGA-0002185	MMV023370-03	93.5	-33	4
UGA-0002186	MMV023388-04	11.2	31	-1
UGA-0002187	MMV023860-04	77.7	-80	-2
UGA-0002188	MMV023949-04	-186.6	-25	3
UGA-0002189	MMV023953-03	-48.2	-18	-9
UGA-0002190	MMV023969-05	-131.2	-130	-11
UGA-0002191	MMV023985-04	103.1	-10	-2
UGA-0002192	MMV024035-04	-19.8	-2	2
UGA-0002193	MMV024101-05	5.9	-29	1
UGA-0002194	MMV024114-05	52.9	3	11
UGA-0002195	MMV024195-05	-44.4	-5	-2
UGA-0002196	MMV024311-04	-104.2	-23	-5
UGA-0002197	MMV024397-04	-77.2	-25	2
UGA-0002198	MMV024406-04	-28.9	-20	-4
UGA-0002199	MMV024443-06	104.7	2	1
UGA-0002200	MMV024829-04	-14	-44	0
UGA-0002201	MMV024937-04	-31.8	-46	-10
UGA-0002695	MMV025709-03	35	15	-8
UGA-0002202	MMV026020-04	111.4	6	-9
UGA-0002203	MMV026313-03	80.2	9	2
UGA-0002204	MMV026356-05	93.7	-2	-2
UGA-0002205	MMV026468-05	81.4	6	-1
UGA-0002206	MMV026490-05	46.5	-36	-6
UGA-0002207	MMV026550-03	-9	-25	-6
UGA-0002208	MMV028694-03	-24.3	-65	-7
UGA-0002209	MMV030734-04	-17.8	-58	-1
UGA-0002210	MMV031011-03	-41	-31	-4
UGA-0002211	MMV032967-04	-51.3	-7	-4
UGA-0002212	MMV032995-03	-28.5	7	-10
UGA-0000325	MMV034055-07	60.1	23	-12
UGA-0002213	MMV045105-03	-91.6	-7	0
UGA-0002214	MMV047015-02	15.5	24	-4
UGA-0002215	MMV053220-02	-114.9	-36	8
UGA-0002216	MMV054312-02	-121.9	-46	-2
UGA-0015329	MMV056726-06	-48.7	29	0
UGA-0002217	MMV062221-02	-41.2	-20	7
UGA-0002218	MMV063404-02	-152	-4	1
UGA-0002219	MMV069458-05	-0.9	-10	7
UGA-0015226	MMV073843-04	-18.1	29.2	-1
UGA-0015009	MMV074566-01	71.2	21	-1
UGA-0015380	MMV075490-07	-31.5	61.1	0
UGA-0014955	MMV079840-01	46.6	24	1
UGA-0015177	MMV080034-06	47.7	29.2	-4
UGA-0015391	MMV084434-05	-12		-12
UGA-0002220	MMV084603-03	67.7	-80	-6
UGA-0002221	MMV084864-03	59.2	43	2
UGA-0015215	MMV084940-03	-49.1	31.9	-2
UGA-0002222	MMV085071-03	-64.9	-20	-5
UGA-0015271	MMV085203-06	35	33.6	2
UGA-0002223	MMV085210-02	-41.1	-46	5
UGA-0002224	MMV085230-02	-24.6	-60	-4
UGA-0015369	MMV085471-05	72.7	40.5	17
UGA-0014715	MMV085494-01	-83.3	-74	-4
UGA-0002225	MMV085499-04	97.2	-24	-6
UGA-0015326	MMV085583-04	-46	3.8	0
UGA-0015322	MMV086103-04	-37.5	35.9	2
UGA-0002226	MMV090930-02	-103.4	19	6
UGA-0002227	MMV099637-04	-93.2	-4	-13
UGA-0002228	MMV1019989-01	-127.3	-28	-6
UGA-0002229	MMV102872-04	12.2	22	3
UGA-0002230	MMV1028806-01	7.6	22	-8
UGA-0000650	MMV1029203-01	-36.9	27	-1
UGA-0002231	MMV1030799-02	22	-25	-5
UGA-0002232	MMV1037162-01	-64.6	3	-7
UGA-0002233	MMV1088520-01	-125.2	-4	9
UGA-0002234	MMV1110498-01	-152.3	-15	-9
UGA-0014721	MMV1161976-01	-37.5	-16	-5
UGA-0014958	MMV1165108-01	-0.2	12	-5
UGA-0002235	MMV1198433-01	-106	-38	-4
UGA-0002236	MMV1236379-01	40.9	2	-3
UGA-0015146	MMV128432-04	-34	-52.5	-12
UGA-0015126	MMV142383-07	-115.9	7.4	-6
UGA-0002237	MMV146306-03	36.7	-15	6
UGA-0014649	MMV1508127-01	-86.3	-71	-2
UGA-0014693	MMV1514112-01	-91.8	-60	1
UGA-0015021	MMV1516166-01	28.8	-8	-1
UGA-0002238	MMV153413-04	45.3	24	-3
UGA-0015722	MMV1577926-01	-28.3	6.2	11
UGA-0015724	MMV1577927-01	8.4	-27.7	0
UGA-0015726	MMV1577928-01	-89.7	-71.8	-19
UGA-0015727	MMV1577929-01	-32.4	57	-9
UGA-0015729	MMV1577930-01	30	57	32
UGA-0015731	MMV1577931-01	74	50.3	40
UGA-0015733	MMV1577932-01	47.9	53.6	30
UGA-0015737	MMV1577933-01	-4.7	-4	7
UGA-0015739	MMV1577934-01	-25.6	6.2	-2
UGA-0015741	MMV1577935-01	24.6	-14.2	0
UGA-0015730	MMV1577936-01	37.8	91	50
UGA-0015698	MMV1577937-01	-8.6	16.3	13
UGA-0015734	MMV1577938-01	1.7	-17.6	18
UGA-0015736	MMV1577939-01	-41.5	-21	3
UGA-0015738	MMV1577940-01	-35.9	-4	10
UGA-0015740	MMV1577941-01	-14.4	-31.1	2
UGA-0015742	MMV1577942-01	-35.5	-21	-3
UGA-0015743	MMV1577943-01	-82.1	2.8	-15
UGA-0015747	MMV1577944-01	16.1	70.6	63
UGA-0015749	MMV1577945-01	24.4	67.2	58
UGA-0015753	MMV1577946-01	0.3	16.3	20
UGA-0015755	MMV1577947-01	4.3	2.8	29
UGA-0015757	MMV1577948-01	13.7	2.8	7
UGA-0015744	MMV1577949-01	57.8	46.9	-5
UGA-0015748	MMV1577950-01	17.7	77.4	72
UGA-0015750	MMV1577951-01	-13.2	-44.7	39
UGA-0015752	MMV1577952-01	-40.7	-0.6	25
UGA-0015754	MMV1577953-01	15.4	26.5	30
UGA-0015756	MMV1577954-01	18.9	12.9	22
UGA-0015758	MMV1577955-01	-32.5	-10.8	12
UGA-0015759	MMV1577956-01	-16.9	43.5	35
UGA-0015761	MMV1577957-01	62.8	77.4	67
UGA-0015760	MMV1577958-01	26.4	60.4	40
UGA-0015762	MMV1577959-01	74.1	84.2	63
UGA-0015700	MMV1577960-01	-8.9	36.7	13
UGA-0015702	MMV1577961-01	29.6	6.2	8
UGA-0015692	MMV1577962-01	-26.7	-31.1	8
UGA-0015696	MMV1577963-01	1.5	29.9	-14
UGA-0015725	MMV1577964-01	-1.4	-48.1	2
UGA-0015735	MMV1577965-01	18.7	-34.5	7
UGA-0015728	MMV1577966-01	6.4	26.5	17
UGA-0015745	MMV1577967-01	87.3	50.3	23
UGA-0015751	MMV1577968-01	8.7	-17.6	22
UGA-0015746	MMV1577969-01	-29.9	53.6	53
UGA-0015732	MMV1577970-01	7.9	36.7	44
UGA-0015708	MMV1577971-01	8.9	-17.6	-1
UGA-0015695	MMV1577972-01	-33.9	-37.9	-27
UGA-0015699	MMV1577973-01	8.2	2.8	8
UGA-0015705	MMV1577974-01	20.9	-58.3	-2
UGA-0015709	MMV1577975-01	-21.7	-0.6	9
UGA-0015588	MMV1577976-01	-8.7	43.5	-18
UGA-0015590	MMV1577977-01	-2	19.7	-3
UGA-0015592	MMV1577978-01	23.2	-7.4	10
UGA-0015594	MMV1577979-01	12.9	19.7	3
UGA-0015596	MMV1577980-01	12.5	-14.2	7
UGA-0015598	MMV1577981-01	-20.9	33.3	11
UGA-0015572	MMV1577982-01	-21.8	50.3	-15
UGA-0015600	MMV1577983-01	5.8	-4	-4
UGA-0015580	MMV1577984-01	30.9	40.1	-3
UGA-0015576	MMV1577985-01	15.7	12.9	3
UGA-0015578	MMV1577986-01	21.8	46.9	4
UGA-0015586	MMV1577987-01	-4.3	6.2	-8
UGA-0015597	MMV1577988-01	4.9	-17.6	-1
UGA-0015599	MMV1577989-01	33.2	23.1	3
UGA-0015601	MMV1577990-01	-29.3	-24.4	3
UGA-0015603	MMV1577991-01	-79.2	-21	-24
UGA-0015589	MMV1577992-01	28.3	40.1	-9
UGA-0015591	MMV1577993-01	59.1	2.8	-5
UGA-0015593	MMV1577994-01	-19.5	23.1	16
UGA-0015595	MMV1577995-01	-6	12.9	1
UGA-0015581	MMV1577996-01	36.7	23.1	-7
UGA-0015583	MMV1577997-01	-37.7	2.8	2
UGA-0015585	MMV1577998-01	-25.1	12.9	-8
UGA-0015587	MMV1577999-01	-74.6	-14.2	-17
UGA-0015573	MMV1578000-01	66	70.6	-8
UGA-0015575	MMV1578001-01	-22.1	2.8	6
UGA-0015577	MMV1578002-01	31.8	26.5	14
UGA-0015579	MMV1578003-01	31.1	12.9	-1
UGA-0015604	MMV1578004-01	4.7	29.9	-3
UGA-0015704	MMV1578005-01	33.2	-14.2	-11
UGA-0015606	MMV1578006-01	-32.6	-44.7	4
UGA-0015608	MMV1578007-01	12.5	16.3	13
UGA-0015610	MMV1578008-01	-27.6	-10.8	1
UGA-0015612	MMV1578009-01	-9.7	-0.6	-5
UGA-0015614	MMV1578010-01	-9	-10.8	2
UGA-0015616	MMV1578011-01	20.9	2.8	1
UGA-0015618	MMV1578012-01	-11.1	-51.5	-15
UGA-0015605	MMV1578013-01	17.1	36.7	-8
UGA-0015607	MMV1578014-01	-26.3	-7.4	15
UGA-0015609	MMV1578015-01	20.3	19.7	2
UGA-0015611	MMV1578016-01	32.5	9.6	1
UGA-0015613	MMV1578017-01	22.1	-0.6	-4
UGA-0015615	MMV1578018-01	2.7	-14.2	-1
UGA-0015617	MMV1578019-01	43.1	-0.6	2
UGA-0015619	MMV1578020-01	93.7	118.1	93
UGA-0015620	MMV1578021-01	-134.5	-88.8	-16
UGA-0015621	MMV1578022-01	-39.1	12.9	-15
UGA-0015623	MMV1578023-01	1	-24.4	-1
UGA-0015624	MMV1578024-01	-16.1	2.8	5
UGA-0015626	MMV1578025-01	6.9	-0.6	6
UGA-0015627	MMV1578026-01	-13.4	-48.1	7
UGA-0015629	MMV1578027-01	-25.8	-21	8
UGA-0015631	MMV1578028-01	7.9	-21	-6
UGA-0015633	MMV1578029-01	-40.3	6.2	-12
UGA-0015635	MMV1578030-01	25	-14.2	-4
UGA-0015637	MMV1578031-01	-31.4	-10.8	2
UGA-0015639	MMV1578032-01	27	36.7	4
UGA-0015622	MMV1578033-01	-71.1	23.1	9
UGA-0015642	MMV1578034-01	-2.1	-21	-6
UGA-0015644	MMV1578035-01	13.4	-21	1
UGA-0015646	MMV1578036-01	7.3	-31.1	2
UGA-0015634	MMV1578037-01	15.6	29.9	-3
UGA-0015636	MMV1578038-01	-24.6	12.9	1
UGA-0015638	MMV1578039-01	-7.6	-0.6	12
UGA-0015640	MMV1578040-01	24.3	-31.1	3
UGA-0015641	MMV1578041-01	-10.1	-48.1	-3
UGA-0015643	MMV1578042-01	2.7	2.8	-1
UGA-0015645	MMV1578043-01	-13.7	-41.3	-5
UGA-0015647	MMV1578044-01	-45.2	-95.6	-27
UGA-0015648	MMV1578045-01	-27.7	-41.3	-18
UGA-0015650	MMV1578046-01	-75	-21	7
UGA-0015652	MMV1578047-01	-83.2	-24.4	11
UGA-0015654	MMV1578048-01	12.7	-44.7	5
UGA-0015656	MMV1578049-01	-1.1	-41.3	-2
UGA-0015658	MMV1578050-01	-74.4	-95.6	8
UGA-0015660	MMV1578051-01	-2.8	-44.7	-1
UGA-0015662	MMV1578052-01	34.5	-14.2	3
UGA-0015649	MMV1578053-01	-85.8	-27.7	-18
UGA-0015651	MMV1578054-01	-4.3	-10.8	8
UGA-0015653	MMV1578055-01	10.7	-41.3	9
UGA-0015655	MMV1578056-01	-16.7	-24.4	14
UGA-0015657	MMV1578057-01	0.7	-68.4	-4
UGA-0015659	MMV1578058-01	51.8	-27.7	-6
UGA-0015661	MMV1578059-01	38.2	-31.1	-5
UGA-0015663	MMV1578060-01	-60.3	-51.5	1
UGA-0015664	MMV1578061-01	-86.6	-58.3	-20
UGA-0015666	MMV1578062-01	66.1	-10.8	10
UGA-0015668	MMV1578063-01	-10.8	-21	11
UGA-0015670	MMV1578064-01	-8.5	29.9	9
UGA-0015672	MMV1578065-01	6	-37.9	1
UGA-0015674	MMV1578066-01	-32.1	-54.9	5
UGA-0015676	MMV1578067-01	-25.3	-27.7	-2
UGA-0015678	MMV1578068-01	-9.7	-48.1	-9
UGA-0015665	MMV1578069-01	7.2	-7.4	-1
UGA-0015669	MMV1578070-01	-0.4	-4	17
UGA-0015671	MMV1578071-01	-1.9	-31.1	11
UGA-0015673	MMV1578072-01	-42.3	-54.9	11
UGA-0015675	MMV1578073-01	1.1	-21	9
UGA-0015677	MMV1578074-01	-33.8	-51.5	-2
UGA-0015625	MMV1578075-01	41.5	-54.9	8
UGA-0015679	MMV1578076-01	-178.9	-51.5	-25
UGA-0015681	MMV1578077-01	57.7	6.2	13
UGA-0015683	MMV1578078-01	29.9	2.8	22
UGA-0015685	MMV1578079-01	-2.9	19.7	17
UGA-0015687	MMV1578080-01	-25.2	-24.4	11
UGA-0015689	MMV1578081-01	-44.6	-88.8	5
UGA-0015691	MMV1578082-01	30.4	-31.1	-2
UGA-0015693	MMV1578083-01	0.5	16.3	2
UGA-0015680	MMV1578084-01	-81.2	-4	-8
UGA-0015682	MMV1578085-01	-32.6	-17.6	22
UGA-0015684	MMV1578086-01	-38.4	-88.8	9
UGA-0015686	MMV1578087-01	-26.3	-61.7	9
UGA-0015688	MMV1578088-01	-29.2	-61.7	14
UGA-0015690	MMV1578089-01	16.5	-24.4	14
UGA-0015694	MMV1578090-01	-25.5	-41.3	-3
UGA-0015628	MMV1578091-01	-49.9	-14.2	7
UGA-0015630	MMV1578092-01	-29.5	-65.1	8
UGA-0015632	MMV1578093-01	-87.1	-51.5	-4
UGA-0015697	MMV1578094-01	23.2	26.5	-1
UGA-0015707	MMV1578095-01	-14.6	6.2	5
UGA-0015701	MMV1578096-01	20.5	-48.1	11
UGA-0015703	MMV1578097-01	-54.4	-37.9	3
UGA-0015711	MMV1578098-01	-43.9	40.1	11
UGA-0015713	MMV1578099-01	26.4	33.3	28
UGA-0015715	MMV1578100-01	2.9	-4	14
UGA-0015717	MMV1578101-01	27.6	36.7	12
UGA-0015719	MMV1578102-01	-5.3	-31.1	10
UGA-0015721	MMV1578103-01	-48.5	-0.6	4
UGA-0015723	MMV1578104-01	-49.7	6.2	-1
UGA-0015712	MMV1578105-01	-35.9	9.6	27
UGA-0015714	MMV1578106-01	-9.5	43.5	38
UGA-0015716	MMV1578107-01	61.5	43.5	15
UGA-0015718	MMV1578108-01	12.3	-21	9
UGA-0015720	MMV1578109-01	64.7	26.5	-1
UGA-0015706	MMV1578204-01	15.5	-34.5	-4
UGA-0015574	MMV1578205-01	-2.1	50.3	-6
UGA-0015710	MMV1578206-01	7.1	16.3	12
UGA-0015602	MMV1578207-01	-15	2.8	6
UGA-0015582	MMV1578208-01	25.8	-4	1
UGA-0015584	MMV1578209-01	8.4	23.1	-5
UGA-0015564	MMV1578210-01	-58.9	50.3	-14
UGA-0015563	MMV1578211-01	-71.1	33.3	-4
UGA-0015565	MMV1578212-01	49.9	63.8	-1
UGA-0015568	MMV1578213-01	15.2	70.6	-4
UGA-0015569	MMV1578214-01	11.2	2.8	-5
UGA-0015571	MMV1578215-01	-5.8	-34.5	0
UGA-0015570	MMV1578216-01	16.2	9.6	0
UGA-0015566	MMV1578217-01	-54.2	23.1	2
UGA-0015567	MMV1578218-01	-6	46.9	5
UGA-0015667	MMV1578984-01	-29.2	-17.6	13
UGA-0002239	MMV161996-01	26.4	-24	-5
UGA-0002240	MMV188296-01	-33.7	-23	-5
UGA-0002241	MMV200748-03	-58.2	-8	-1
UGA-0002242	MMV202458-02	-143.8	-31	-8
UGA-0002243	MMV202553-01	-137.5	3	9
UGA-0002244	MMV228911-01	-27.1	-3	-3
UGA-0002245	MMV272144-02	22.3	12	0
UGA-0015424	MMV274073-08	-12.4	38.2	-4
UGA-0015062	MMV306025-05	-34.9	48.2	-5
UGA-0014755	MMV346714-01	-112.7	-45	-7
UGA-0000243	MMV390048-01	107.2	-6	-9
UGA-0002721	MMV390482-09	28.3	-12	-3
UGA-0002246	MMV392832-03	-33.6	-22	-9
UGA-0002247	MMV393144-03	5.5	-12	3
UGA-0002248	MMV393995-02	14.8	9	-1
UGA-0015232	MMV396594-02	-38	23.7	-6
UGA-0015082	MMV396595-06	64.6	7.4	-10
UGA-0015203	MMV396632-03	19.4	23.7	-9
UGA-0015429	MMV396633-04	56.8	19.8	-4
UGA-0015324	MMV396635-05	33.6	40.5	-5
UGA-0015311	MMV396652-04	-20.3	47.3	-4
UGA-0015164	MMV396663-05	-165.9	7.4	-14
UGA-0015193	MMV396664-04	-10.2	-14.4	-13
UGA-0015383	MMV396665-04	66.7	35.9	-1
UGA-0015092	MMV396669-06	-9.6	59.1	-14
UGA-0015111	MMV396672-03	3	12.8	-8
UGA-0015131	MMV396679-05	18.6	21	-1
UGA-0015225	MMV396680-05	-59	67.3	0
UGA-0015202	MMV396681-05	-5.5	10.1	-8
UGA-0015335	MMV396693-05	-72.1	-3.1	4
UGA-0015366	MMV396703-05	4.8	42.7	0
UGA-0015081	MMV396704-06	-47.3	12.8	-10
UGA-0015415	MMV396705-07	31.4	29	-4
UGA-0015128	MMV396715-07	-56.2	23.7	-6
UGA-0015188	MMV396717-05	-7.7	-38.9	-6
UGA-0015129	MMV396719-07	19.8	37.4	-2
UGA-0015245	MMV396723-05	8.5	51.9	14
UGA-0015354	MMV396726-05	64.8	-12.2	6
UGA-0015161	MMV396736-04	-21.5	34.6	-5
UGA-0015273	MMV396744-07	14.1	35.9	-3
UGA-0015147	MMV396749-07	-106.9	-63.4	-13
UGA-0015211	MMV396770-03	40.8	-11.7	-13
UGA-0015414	MMV396794-06	32.3	19.8	-4
UGA-0015181	MMV396797-04	99	31.9	-9
UGA-0002725	MMV397264-04	45.4	15	-3
UGA-0015063	MMV403679-07	34	15.6	-3
UGA-0002249	MMV407539-04	5.9	-20	0
UGA-0002250	MMV407834-04	26.3	16	-3
UGA-0014914	MMV428315-01	52.1	-48	1
UGA-0002251	MMV461553-02	-39.3	-25	-2
UGA-0002252	MMV495543-02	11.5	24	-4
UGA-0015075	MMV498479-06	-105.6	4.7	-3
UGA-0014965	MMV533728-01	41.6	26	-4
UGA-0014778	MMV536420-01	-260.9	-42	-10
UGA-0014724	MMV543818-01	-99.6	-10	-10
UGA-0014794	MMV551816-01	-134.9	-34	-4
UGA-0014714	MMV551860-01	-127	-34	-6
UGA-0002253	MMV553002-02	-13.6	1	-11
UGA-0002254	MMV560185-01	-2.1	-2	5
UGA-0015036	MMV583103-01	6.4	-55	4
UGA-0002255	MMV595321-01	-37.9	-25	0
UGA-0002256	MMV611037-03	-22.5	12	-8
UGA-0002257	MMV634140-01	71.8	19	-5
UGA-0002071	MMV637229-03	61.3	11	-2
UGA-0014654	MMV637810-01	-55.2	-25	-9
UGA-0002258	MMV637953-03	-113.8	-18	-2
UGA-0014934	MMV637999-01	62.2	-53	-7
UGA-0014813	MMV638081-01	-139.7	-37	-4
UGA-0015095	MMV638723-05	27.6	21	-6
UGA-0014945	MMV639058-01	10.1	26	-3
UGA-0014872	MMV639902-01	-21.9	-45	4
UGA-0014947	MMV639963-03	77.7	28	1
UGA-0014827	MMV639972-01	-93.7	-13	7
UGA-0014849	MMV640353-01	-157.7	-28	-2
UGA-0014858	MMV641550-01	-96	-86	0
UGA-0002716	MMV642943-04	36.2	2	-6
UGA-0002702	MMV642944-05	104.6	26	-9
UGA-0000246	MMV643121-01	83.6	12	-3
UGA-0015142	MMV645672-12	-60.5	42.8	1
UGA-0002259	MMV652003-01	-111.8	-38	-9
UGA-0002260	MMV658988-02	-29.7	14	2
UGA-0002261	MMV658993-02	59.9	26	-5
UGA-0002262	MMV659004-02	-38.3	-15	1
UGA-0002263	MMV659010-02	-24.7	-12	5
UGA-0002715	MMV659065-01	30.5	18	-5
UGA-0002264	MMV661713-01	-116	-31	-15
UGA-0002265	MMV663250-03	-60.3	7	2
UGA-0014842	MMV664071-01	-187.6	-31	-1
UGA-0015428	MMV665783-06	17.3	42.7	-2
UGA-0015314	MMV665785-12	10.6	31.3	-9
UGA-0015103	MMV665786-06	-83.4	67.3	-6
UGA-0015076	MMV665789-07	-30.6	29.2	-5
UGA-0015305	MMV665794-07	37.5	35.9	-6
UGA-0015323	MMV665796-05	-3.8	38.2	2
UGA-0015204	MMV665797-03	-80.9	-14.4	-14
UGA-0015315	MMV665798-06	-6.4	51.9	-6
UGA-0015087	MMV665800-07	-70.9	34.6	-6
UGA-0015105	MMV665803-05	40.8	34.6	-6
UGA-0015237	MMV665805-05	41.5	48.2	-4
UGA-0015206	MMV665806-05	-33.6	-68.9	-15
UGA-0000253	MMV665807-07	-14.2	26.7	3
UGA-0015166	MMV665809-06	-24.2	4.7	-7
UGA-0015295	MMV665810-09	39.8	35.9	2
UGA-0015187	MMV665812-03	-73.2	-22.6	-15
UGA-0015115	MMV665813-07	-25	-0.8	-4
UGA-0015297	MMV665814-08	10.2	-53.4	-16
UGA-0015207	MMV665817-05	-10	29.2	-12
UGA-0015107	MMV665820-06	-62.9	26.5	-1
UGA-0015154	MMV665824-06	26.8	15.6	0
UGA-0015382	MMV665826-08	24	40.5	-4
UGA-0015244	MMV665827-06	-4.1	49.6	10
UGA-0015158	MMV665830-04	-10	37.4	-3
UGA-0015413	MMV665831-08	26.5	1.5	-12
UGA-0015352	MMV665836-03	1.8	51.9	2
UGA-0015143	MMV665840-09	-188.1	-63.4	-6
UGA-0015308	MMV665841-06	43.8	35.9	-2
UGA-0017290	MMV665843-02	-64.2	-3.5	-13
UGA-0015236	MMV665850-08	-70.2	26.5	-7
UGA-0001215	MMV665852-06	-7.4	53.7	-4
UGA-0015267	MMV665857-04	49.8	47.3	1
UGA-0015276	MMV665864-05	64.4	74.8	-2
UGA-0015378	MMV665874-06	52.2	42.7	-4
UGA-0015430	MMV665875-03	-18.3	45	3
UGA-0015338	MMV665876-08	-65.4	47.3	4
UGA-0015280	MMV665878-06	36.1	67.9	-2
UGA-0015409	MMV665879-05	54.3	40.5	-3
UGA-0015353	MMV665881-05	-2.5	26.7	4
UGA-0015212	MMV665882-06	-20.7	18.3	-9
UGA-0015224	MMV665883-06	46.8	59.1	-4
UGA-0015408	MMV665886-07	30.3	35.9	-4
UGA-0015309	MMV665888-07	-3	31.3	-6
UGA-0015068	MMV665890-07	-13.8	29.2	-10
UGA-0015407	MMV665891-07	-59	33.6	-7
UGA-0015406	MMV665894-07	16.8	-7.6	-3
UGA-0015268	MMV665897-05	10.4	8.4	-1
UGA-0015296	MMV665898-06	48.3	22.1	-18
UGA-0015405	MMV665899-07	11.1	17.6	-3
UGA-0015102	MMV665901-07	-80.5	23.7	-7
UGA-0015319	MMV665902-09	67.6	35.9	1
UGA-0015416	MMV665904-06	37.3	47.3	-4
UGA-0015200	MMV665906-06	-66.4	15.6	-3
UGA-0015277	MMV665908-06	2.8	15.3	-2
UGA-0017455	MMV665909-05	35	40.5	-3
UGA-0015053	MMV665914-06	39.6	26.5	6
UGA-0015284	MMV665915-08	-34.4	19.8	0
UGA-0000254	MMV665916-05	9.6	17.6	-2
UGA-0015208	MMV665917-05	-61.7	-25.3	-10
UGA-0015367	MMV665918-06	40.8	29	1
UGA-0001216	MMV665923-07	-1.6	31.9	-5
UGA-0015291	MMV665924-07	-4.6	22.1	-1
UGA-0015292	MMV665927-06	-37.8	56.5	1
UGA-0015083	MMV665928-08	-8	40.1	-7
UGA-0015281	MMV665929-06	-17.1	33.6	-2
UGA-0015282	MMV665934-07	36.2	63.4	-2
UGA-0015261	MMV665935-11	-16.4	15.3	11
UGA-0015274	MMV665936-06	29.2	45	6
UGA-0015299	MMV665939-06	29.9	8.4	-5
UGA-0015242	MMV665940-05	42.9	15.3	11
UGA-0015106	MMV665941-06	57.8	-6.2	10
UGA-0015180	MMV665943-08	33.2	-38.9	-6
UGA-0015059	MMV665944-07	-64.2	-6.2	-2
UGA-0015220	MMV665946-05	15.5	31.9	-6
UGA-0015197	MMV665948-06	-43.6	48.2	-8
UGA-0015304	MMV665949-06	18.9	49.6	1
UGA-0015140	MMV665953-09	-0.4	51	-5
UGA-0015178	MMV665954-03	-14.8	-0.8	-7
UGA-0015116	MMV665961-06	68.9	15.6	-3
UGA-0015298	MMV665969-05	-73.6	-5.3	-12
UGA-0015248	MMV665971-03	30.6	15.3	13
UGA-0015251	MMV665972-05	30.8	45	1
UGA-0015160	MMV665977-06	-9.3	21	0
UGA-0015167	MMV665979-04	-51.3	-36.2	0
UGA-0015057	MMV665980-07	-26.8	15.6	3
UGA-0015058	MMV665987-08	-24.4	29.2	1
UGA-0015340	MMV665994-07	-28.2	22.1	7
UGA-0015262	MMV666009-04	-7.4	54.2	9
UGA-0015275	MMV666020-06	49.8	29	21
UGA-0015149	MMV666021-04	-71.5	-44.4	-5
UGA-0015209	MMV666022-02	43.2	34.6	-6
UGA-0015402	MMV666023-04	40.8	1.5	2
UGA-0015294	MMV666025-05	5.8	35.9	-1
UGA-0015300	MMV666026-06	30.1	40.5	-7
UGA-0015060	MMV666054-06	-18.8	-3.5	-1
UGA-0015145	MMV666057-04	-82.2	-41.6	-9
UGA-0015185	MMV666060-04	20.2	-33.5	-5
UGA-0015222	MMV666061-03	7.5	21	-6
UGA-0015247	MMV666062-03	31.3	38.2	12
UGA-0015427	MMV666067-04	58.8	24.4	9
UGA-0015171	MMV666069-05	-11.6	31.9	-1
UGA-0015163	MMV666070-03	18.8	12.8	-3
UGA-0015218	MMV666071-04	-21.2	26.5	-6
UGA-0015278	MMV666072-05	37.8	38.2	0
UGA-0015307	MMV666075-08	55.5	58.8	3
UGA-0015241	MMV666079-06	-49.7	40.5	10
UGA-0015162	MMV666080-03	42.5	-14.4	-5
UGA-0015381	MMV666081-07	-33.6	58.8	-4
UGA-0015153	MMV666093-06	-82.9	4.7	0
UGA-0015229	MMV666095-03	-12.4	1.9	-2
UGA-0000255	MMV666101-04	-13.9	51.9	2
UGA-0015179	MMV666102-05	-17.7	4.7	3
UGA-0015235	MMV666103-05	2.5	23.7	-5
UGA-0015165	MMV666105-06	31.1	21	-13
UGA-0015124	MMV666106-06	-9.5	42.8	-4
UGA-0015223	MMV666108-05	-30	-11.7	-4
UGA-0015074	MMV666109-03	-71	18.3	-7
UGA-0015259	MMV666110-04	31.9	61.1	3
UGA-0015086	MMV666116-05	-23.9	42.8	-11
UGA-0015384	MMV666123-05	-31.7	26.7	-5
UGA-0015385	MMV666124-06	38	29	-3
UGA-0015301	MMV666125-06	-4	31.3	-8
UGA-0015401	MMV666596-04	-10.4	42.7	-6
UGA-0015061	MMV666597-04	-62	7.4	0
UGA-0015379	MMV666599-05	-37.2	45	2
UGA-0015257	MMV666600-04	-16	38.2	1
UGA-0015049	MMV666601-04	-114.6	10.1	4
UGA-0015254	MMV666604-04	1.2	47.3	5
UGA-0015084	MMV666607-04	-15	-19.8	-8
UGA-0015168	MMV666686-02	19.3	7.4	-3
UGA-0015372	MMV666687-03	26.1	56.5	3
UGA-0015233	MMV666688-02	-98.1	10.1	-5
UGA-0015198	MMV666689-02	-37.6	45.5	-11
UGA-0015394	MMV666691-04	-18.2	24.4	-3
UGA-0015240	MMV666692-03	21.3	35.9	9
UGA-0000329	MMV666693-04	35.7	42.7	0
UGA-0015176	MMV667486-09	41.9	-0.8	-14
UGA-0015175	MMV667487-06	-26.8	37.4	-5
UGA-0015341	MMV667488-06	-34.9	26.7	8
UGA-0015423	MMV667489-05	-24.7	17.6	-4
UGA-0015411	MMV667490-05	-64.6	40.5	-6
UGA-0015399	MMV667491-05	-6.4	35.9	-2
UGA-0015337	MMV667492-06	-25.2	29	0
UGA-0002266	MMV667494-01	79.9	-36	3
UGA-0002720	MMV668565-01	1.6	-20	-2
UGA-0002686	MMV668571-01	21.2	41	-9
UGA-0002267	MMV668727-01	103.8	1	-14
UGA-0000261	MMV669059-10	62.4	2	3
UGA-0002268	MMV671636-01	25	-31	-1
UGA-0002733	MMV674143-02	32.3	7	-3
UGA-0000328	MMV674253-03	87.8	34	-6
UGA-0000251	MMV674751-01	94.2	-1	-6
UGA-0002696	MMV675052-01	-10.6	36	0
UGA-0014910	MMV675694-01	-31.2	10	-4
UGA-0000257	MMV675867-05	24.8	18	-7
UGA-0002269	MMV675968-01	45	19	0
UGA-0002270	MMV675969-01	-59.2	-2	-7
UGA-0002271	MMV675993-01	106.9	-4	-9
UGA-0002272	MMV675994-01	-54.4	45	-3
UGA-0002273	MMV675995-01	-88.6	-20	-8
UGA-0002274	MMV675996-01	6.6	31	-1
UGA-0002275	MMV675997-01	-41.7	3	-4
UGA-0002276	MMV675998-01	-8.4	-4	4
UGA-0002277	MMV676008-01	-41.5	-15	10
UGA-0002278	MMV676048-01	-116.3	-51	-21
UGA-0002279	MMV676050-01	27.9	-25	6
UGA-0002280	MMV676053-01	-32.1	6	-6
UGA-0002281	MMV676057-01	-53.1	-20	-10
UGA-0002282	MMV676063-01	20.1	0	-2
UGA-0002283	MMV676064-01	-79.2	-15	-3
UGA-0002284	MMV676159-01	-14.1	24	6
UGA-0002285	MMV676161-01	12	-5	3
UGA-0002286	MMV676162-01	-43.9	-31	-4
UGA-0002287	MMV676182-01	47.2	55	4
UGA-0002288	MMV676186-01	55.2	43	-1
UGA-0002289	MMV676191-01	84.2	19	-10
UGA-0002290	MMV676204-01	-114	-7	-10
UGA-0002291	MMV676260-01	-0.9	-41	-2
UGA-0002292	MMV676269-01	31	1	2
UGA-0002293	MMV676270-01	-18.9	0	-4
UGA-0002294	MMV676350-01	-30.5	9	-9
UGA-0002295	MMV676358-01	-112.4	-173	-4
UGA-0002296	MMV676377-01	-126.3	-25	-9
UGA-0002297	MMV676379-01	-50.9	-23	11
UGA-0002298	MMV676380-02	-34.8	9	4
UGA-0002299	MMV676382-02	-17.7	-112	8
UGA-0002300	MMV676383-01	-106.5	1	-2
UGA-0002301	MMV676384-01	6.5	28	-5
UGA-0002302	MMV676386-01	-85	-72	-2
UGA-0002303	MMV676388-01	-49.1	-25	-6
UGA-0002304	MMV676389-01	-215	-4	-1
UGA-0002305	MMV676395-01	-47.8	29	1
UGA-0002306	MMV676398-02	12.5	0	7
UGA-0002307	MMV676401-01	-121.4	32	10
UGA-0002308	MMV676406-01	-59.3	1	-3
UGA-0002309	MMV676409-01	-103.4	-54	-8
UGA-0002310	MMV676411-01	36	35	0
UGA-0002311	MMV676412-01	-42.9	-41	6
UGA-0002312	MMV676431-01	-66.4	-36	-5
UGA-0002313	MMV676439-01	-98.9	6	-2
UGA-0002314	MMV676442-01	-124.8	-7	-1
UGA-0002315	MMV676444-01	15	-10	-4
UGA-0002316	MMV676445-01	-29.5	-18	-9
UGA-0002317	MMV676449-01	-28.6	14	11
UGA-0002318	MMV676461-01	-29.2	1	-4
UGA-0002319	MMV676468-01	-15.4	-34	-3
UGA-0002320	MMV676470-01	-5.3	-67	-7
UGA-0002321	MMV676472-01	37.5	7	-2
UGA-0002322	MMV676474-01	-83.4	-7	-7
UGA-0002323	MMV676476-01	-101.2	-7	-6
UGA-0002324	MMV676477-01	-14	6	2
UGA-0002325	MMV676478-01	-21.2	-38	-4
UGA-0002326	MMV676480-01	-61.7	16	-6
UGA-0002327	MMV676492-01	40.5	0	-2
UGA-0002328	MMV676501-01	-57.1	1	10
UGA-0002329	MMV676509-01	-10.3	-7	-2
UGA-0002330	MMV676512-01	0.8	-33	1
UGA-0002331	MMV676520-01	-105	-20	-1
UGA-0002332	MMV676524-01	-4.6	16	-7
UGA-0002333	MMV676526-01	-234.1	-38	8
UGA-0002334	MMV676528-01	-45.3	-36	0
UGA-0002335	MMV676536-01	8.4	11	-2
UGA-0002336	MMV676539-01	-84.4	-4	2
UGA-0002337	MMV676554-01	-24.6	-4	-4
UGA-0002338	MMV676555-01	-158.7	-12	-6
UGA-0002339	MMV676558-01	-147.1	6	3
UGA-0002340	MMV676571-01	-5.4	-2	-7
UGA-0002341	MMV676584-01	-74.2	11	0
UGA-0002342	MMV676588-01	-6.9	-23	3
UGA-0002343	MMV676589-01	-49.9	40	0
UGA-0002344	MMV676597-01	-13.4	22	10
UGA-0002345	MMV676599-01	-18.4	-77	-11
UGA-0002346	MMV676600-01	17.1	-4	-3
UGA-0002347	MMV676602-01	45.6	-12	18
UGA-0001629	MMV676603-01	-87.8	-44	-1
UGA-0002348	MMV676604-01	89.4	19	9
UGA-0002349	MMV676605-01	-6.7	-36	-9
UGA-0002350	MMV676877-01	27.9	-22	-4
UGA-0002351	MMV676881-01	8.6	-24	-4
UGA-0002352	MMV687138-01	-169.3	-49	-10
UGA-0002353	MMV687145-01	-65.3	-41	-1
UGA-0002354	MMV687146-01	-128.1	-78	-6
UGA-0002355	MMV687170-01	-242.3	-36	-10
UGA-0002356	MMV687172-01	-53.9	11	-4
UGA-0002357	MMV687180-01	-180.6	-25	-6
UGA-0002358	MMV687188-01	-134.6	-18	-5
UGA-0002359	MMV687189-01	-49	3	-9
UGA-0002360	MMV687239-01	-65.6	11	-8
UGA-0002361	MMV687243-01	-91.2	-12	-11
UGA-0002362	MMV687246-01	-34.3	-2	-6
UGA-0002363	MMV687248-01	-168.2	-23	-9
UGA-0002364	MMV687251-01	-1.8	-106	11
UGA-0002365	MMV687254-01	-65.7	-4	-3
UGA-0002366	MMV687273-01	11.5	-28	-8
UGA-0002367	MMV687696-01	-82.8	-38	-1
UGA-0002368	MMV687699-01	-240.4	-44	-6
UGA-0002369	MMV687700-01	21.3	12	-11
UGA-0002370	MMV687703-01	-144.8	-2	-21
UGA-0002371	MMV687706-01	20.2	-51	3
UGA-0002372	MMV687729-01	-6.4	16	-2
UGA-0002373	MMV687730-01	-4.7	-85	-5
UGA-0002374	MMV687747-02	-52.6	-2	-3
UGA-0002375	MMV687749-01	-146	-62	-6
UGA-0002376	MMV687762-01	-48.7	-36	5
UGA-0002377	MMV687765-01	23.9	14	-6
UGA-0002378	MMV687775-01	-96.9	-28	-5
UGA-0002379	MMV687776-01	-162.2	1	-12
UGA-0002380	MMV687794-01	63.5	-27	-2
UGA-0002381	MMV687796-01	21.4	-34	3
UGA-0002382	MMV687798-02	-40.4	-39	-4
UGA-0002383	MMV687800-02	-101.8	-23	9
UGA-0002384	MMV687801-02	4.6	3	-7
UGA-0002385	MMV687803-02	16.3	-31	-5
UGA-0002386	MMV687807-01	-79.3	-28	1
UGA-0002387	MMV687812-01	45.8	-3	-3
UGA-0002388	MMV687813-01	14.4	12	-9
UGA-0002389	MMV688122-01	-73.1	-25	-4
UGA-0002390	MMV688124-01	-67.9	-36	-9
UGA-0002391	MMV688125-01	-66.7	3	-4
UGA-0002392	MMV688178-01	-140.4	-18	0
UGA-0002393	MMV688179-01	24.1	11	-25
UGA-0002394	MMV688180-01	-89.7	-4	-5
UGA-0002395	MMV688262-01	-173.1	-51	-8
UGA-0002396	MMV688270-01	20.7	24	2
UGA-0002397	MMV688271-01	58.5	12	-8
UGA-0002398	MMV688273-01	-12.3	-75	-16
UGA-0002399	MMV688274-01	-78.2	-51	4
UGA-0002400	MMV688279-01	-13.7	31	-11
UGA-0002401	MMV688283-01	-66.3	6	-13
UGA-0002402	MMV688313-02	-21.8	-12	-10
UGA-0001807	MMV688327-01	35.5	-10	-2
UGA-0002403	MMV688330-01	70.9	-24	0
UGA-0002404	MMV688345-01	-101.1	-51	-11
UGA-0002405	MMV688350-01	-51.2	-38	-6
UGA-0002406	MMV688352-02	39.8	9	1
UGA-0002407	MMV688360-01	-45.3	3	-5
UGA-0002408	MMV688361-01	-114.4	-15	-1
UGA-0002409	MMV688362-01	-27	-10	2
UGA-0002410	MMV688364-01	17	-8	0
UGA-0002411	MMV688371-01	-15.2	-25	1
UGA-0002412	MMV688372-01	11.3	4	-3
UGA-0002413	MMV688407-01	-97	-72	-1
UGA-0002414	MMV688410-01	48.6	-44	-3
UGA-0002415	MMV688411-01	-71.5	-29	-6
UGA-0002416	MMV688415-01	53.2	14	-1
UGA-0002417	MMV688416-02	-103.5	-85	-5
UGA-0002418	MMV688417-01	41	-51	3
UGA-0002419	MMV688466-01	-181.9	16	-11
UGA-0002420	MMV688467-01	-204	-49	-5
UGA-0002421	MMV688469-01	-31.7	-5	3
UGA-0002422	MMV688470-01	31.8	-15	-5
UGA-0002423	MMV688471-01	-23.7	1	-14
UGA-0002424	MMV688472-01	-25.2	-23	3
UGA-0002425	MMV688474-01	38.6	9	0
UGA-0002426	MMV688508-01	-65.6	-15	-8
UGA-0002427	MMV688509-01	-59.6	-20	-5
UGA-0002428	MMV688514-01	-54.1	-15	-6
UGA-0002429	MMV688543-02	46.7	19	-5
UGA-0002430	MMV688547-01	7.5	3	-12
UGA-0002431	MMV688548-01	102.4	-15	-6
UGA-0002432	MMV688550-01	43	4	2
UGA-0002433	MMV688552-01	35.8	0	2
UGA-0002434	MMV688553-01	-129.6	-62	2
UGA-0002435	MMV688554-01	-115.8	6	0
UGA-0002436	MMV688555-01	-115.1	-2	-4
UGA-0002437	MMV688557-01	-32.3	-5	6
UGA-0002727	MMV688558-03	54.5	7	-4
UGA-0002438	MMV688703-01	14	-4	8
UGA-0002439	MMV688704-01	-123.2	-57	2
UGA-0002440	MMV688754-01	40.2	-10	1
UGA-0002441	MMV688755-01	32	16	-1
UGA-0002442	MMV688756-02	-177.6	3	-9
UGA-0002443	MMV688761-01	50.6	-31	10
UGA-0002444	MMV688762-01	-41.9	3	0
UGA-0002445	MMV688763-01	25.4	-83	10
UGA-0002446	MMV688766-01	-3.3	-10	-4
UGA-0002447	MMV688768-01	-6	3	10
UGA-0002448	MMV688771-01	38.4	-17	-2
UGA-0002449	MMV688773-02	-15.1	22	-5
UGA-0002450	MMV688774-02	28.4	-18	3
UGA-0000157	MMV688775-01	12.2	14	6
UGA-0002451	MMV688776-01	-59.9	-12	-2
UGA-0002452	MMV688793-01	-30.8	-33	-9
UGA-0002453	MMV688795-01	30.6	4	-4
UGA-0002454	MMV688796-01	-124.3	-49	3
UGA-0002455	MMV688797-01	11.1	9	-6
UGA-0002456	MMV688798-01	-64.9	-18	-11
UGA-0002457	MMV688844-01	-47.6	-4	-12
UGA-0002458	MMV688845-01	-83	-10	3
UGA-0002459	MMV688846-02	-107	-4	-3
UGA-0002460	MMV688852-01	-107.1	-10	5
UGA-0002461	MMV688853-01	-70.1	-44	-3
UGA-0002462	MMV688854-01	-55	-38	2
UGA-0002463	MMV688888-01	21.4	16	-8
UGA-0002464	MMV688889-01	-29.4	-20	-11
UGA-0002465	MMV688891-01	-95.8	-23	2
UGA-0002466	MMV688921-02	-5.1	-15	-3
UGA-0002467	MMV688934-01	8.3	11	0
UGA-0002468	MMV688936-01	-106.7	-4	-10
UGA-0002469	MMV688938-01	22.9	-22	-3
UGA-0002470	MMV688939-01	-26.9	-43	-7
UGA-0002471	MMV688941-02	-33.3	-23	-1
UGA-0002472	MMV688942-01	-189.6	-10	-2
UGA-0002473	MMV688943-01	-159.3	14	-7
UGA-0002474	MMV688955-01	-100.2	-25	-6
UGA-0002475	MMV688958-01	-62.7	-28	11
UGA-0002476	MMV688978-01	42.9	-51	4
UGA-0002477	MMV688980-01	63.5	57	7
UGA-0002478	MMV688990-01	31.4	4	11
UGA-0002002	MMV688991-01	-3.7	-4	-7
UGA-0000006	MMV688994-01	-2.7	-7	12
UGA-0000234	MMV689000-01	2.6	-29	-4
UGA-0002479	MMV689028-01	-34.4	27	2
UGA-0002480	MMV689029-01	-9.7	24	-3
UGA-0002481	MMV689060-01	-119	-25	-6
UGA-0002482	MMV689061-01	-27.5	-4	1
UGA-0002735	MMV689093-02	-130.3	-44	-10
UGA-0002736	MMV689094-02	-87.9	-25	2
UGA-0002483	MMV689243-01	-24.9	-20	-3
UGA-0002484	MMV689244-01	-11.7	-10	-6
UGA-0002485	MMV689255-01	-54.5	-33	-4
UGA-0002486	MMV689437-01	-73.8	-31	1
UGA-0002487	MMV689480-01	12.6	-44	-3
UGA-0002488	MMV689709-03	-64.2	-46	-3
UGA-0002489	MMV689758-01	-25.2	14	2
UGA-0002490	MMV690027-01	-105.9	-18	-1
UGA-0002491	MMV690028-01	27.8	6	-7
UGA-0014894	MMV690457-01	-61.2	-2	3
UGA-0014922	MMV690458-01	-14.2	13	4
UGA-0015045	MMV690459-01	65.5	21	1
UGA-0014717	MMV690460-01	12.6	-13	-3
UGA-0015002	MMV690461-01	44.6	14	1
UGA-0014859	MMV690462-01	-17.7	-16	4
UGA-0014908	MMV690463-01	-59.2	-45	-10
UGA-0014809	MMV690464-01	-173.8	-19	5
UGA-0014811	MMV690465-01	-133.4	-42	-6
UGA-0014812	MMV690466-01	-69.3	24	-6
UGA-0014833	MMV690467-01	-242.5	-22	-3
UGA-0014834	MMV690468-01	-258.8	-77	-6
UGA-0014835	MMV690469-01	-202.5	-60	-11
UGA-0014836	MMV690470-01	-183.4	-60	-14
UGA-0014838	MMV690471-01	-216.1	-25	-11
UGA-0014839	MMV690472-01	-226.5	-7	-2
UGA-0014840	MMV690473-01	-107.5	-13	0
UGA-0014861	MMV690474-01	-178.2	-31	2
UGA-0014862	MMV690475-01	-78.6	-10	9
UGA-0014863	MMV690476-01	-152.4	-25	7
UGA-0014864	MMV690477-01	-121.4	-28	-4
UGA-0014865	MMV690478-01	-204.9	-39	-1
UGA-0014867	MMV690479-01	-22.1	1	-2
UGA-0014868	MMV690480-01	-64.1	7	1
UGA-0014889	MMV690481-01	-87.4	-22	1
UGA-0014890	MMV690482-01	3.5	-16	7
UGA-0014891	MMV690483-01	-111.2	27	7
UGA-0014892	MMV690484-01	-47.1	16	3
UGA-0014789	MMV690485-01	-31.3	-37	0
UGA-0014893	MMV690486-01	-39.9	13	7
UGA-0014895	MMV690487-01	-5.5	-31	-2
UGA-0014880	MMV690488-01	-77.4	4	5
UGA-0014918	MMV690489-01	-5.3	-13	17
UGA-0014919	MMV690490-01	24.3	16	13
UGA-0014920	MMV690491-01	-63.3	42	8
UGA-0014921	MMV690492-01	-10.6	-2	8
UGA-0014923	MMV690493-01	7	10	7
UGA-0015019	MMV690494-01	-0.2	-20	9
UGA-0015039	MMV690495-01	16.6	-31	5
UGA-0014940	MMV690496-01	1.2	14	-6
UGA-0014960	MMV690497-01	11.2	14	4
UGA-0014688	MMV690498-01	-43.4	-74	-4
UGA-0015000	MMV690499-01	27.1	-3	-8
UGA-0015020	MMV690500-01	-33.9	-55	5
UGA-0014761	MMV690501-01	-291.2	-71	7
UGA-0014831	MMV690502-01	-166.2	-115	-5
UGA-0015013	MMV690503-01	11.5	19	0
UGA-0015033	MMV690504-01	52.2	-5	2
UGA-0014741	MMV690505-01	-44.5	-16	-7
UGA-0014994	MMV690506-01	22	-3	-2
UGA-0015014	MMV690507-01	51.9	4	0
UGA-0014676	MMV690508-01	-47.1	-57	-5
UGA-0014949	MMV690509-01	58.9	16	0
UGA-0014989	MMV690510-01	42.7	-3	10
UGA-0014702	MMV690511-01	-100	-16	-8
UGA-0014951	MMV690512-01	-51.4	-41	-12
UGA-0014971	MMV690513-01	2.1	-63	-14
UGA-0014991	MMV690514-01	14.6	-22	-17
UGA-0014729	MMV690515-01	-74.4	-13	-11
UGA-0014730	MMV690516-01	-176.8	-19	-8
UGA-0014731	MMV690517-01	-94.3	-45	-5
UGA-0014732	MMV690518-01	-98.8	-22	-4
UGA-0014953	MMV690519-01	64.3	16	-7
UGA-0014973	MMV690520-01	14.7	-10	1
UGA-0014993	MMV690521-01	12	2	-4
UGA-0014757	MMV690522-01	-111.8	-22	-2
UGA-0014758	MMV690523-01	-10.9	-25	12
UGA-0014759	MMV690524-01	-21.6	-51	-8
UGA-0014760	MMV690525-01	-62.6	-115	-1
UGA-0014935	MMV690526-01	48	-43	-8
UGA-0014975	MMV690527-01	8.9	-36	-5
UGA-0014995	MMV690528-01	57.4	4	-1
UGA-0014785	MMV690529-01	-195.8	-92	-8
UGA-0014786	MMV690530-01	-154.5	-10	-8
UGA-0014787	MMV690531-01	-154.3	-10	-7
UGA-0014788	MMV690532-01	-77.5	-39	-4
UGA-0014937	MMV690533-01	21.5	-24	0
UGA-0014957	MMV690534-01	42.6	4	0
UGA-0014977	MMV690535-01	41.2	0	-10
UGA-0014997	MMV690536-01	39.7	-8	3
UGA-0014814	MMV690537-01	-206.3	-2	-2
UGA-0014815	MMV690538-01	39.3	-39	-3
UGA-0014939	MMV690539-01	25.7	-3	-7
UGA-0014959	MMV690540-01	-8.2	-17	4
UGA-0014979	MMV690541-01	13.1	45	0
UGA-0014999	MMV690542-01	32.3	7	1
UGA-0014843	MMV690543-01	-89.2	-2	8
UGA-0014844	MMV690544-01	4.9	-37	2
UGA-0014941	MMV690545-01	55.3	-3	-1
UGA-0014981	MMV690546-01	50.2	-15	-1
UGA-0015001	MMV690547-01	-5.4	33	-3
UGA-0014869	MMV690548-01	82.7	-34	6
UGA-0014870	MMV690549-01	-139.3	1	3
UGA-0014871	MMV690550-01	-45.2	-7	17
UGA-0014943	MMV690551-01	60.5	9	-5
UGA-0014963	MMV690552-01	62.5	35	-6
UGA-0014897	MMV690553-01	-10.4	-7	2
UGA-0014964	MMV690554-01	32.3	-10	-2
UGA-0014752	MMV690555-01	-23.8	-10	-12
UGA-0014750	MMV690556-01	-136	-25	4
UGA-0014784	MMV690557-01	-187	-7	-8
UGA-0014728	MMV690558-01	-34.3	-25	-9
UGA-0014777	MMV690559-01	-218.5	-86	-8
UGA-0014699	MMV690560-01	9.9	-37	4
UGA-0034117	MMV690561-01	-15.2	-80	0
UGA-0014899	MMV690562-01	-102.3	45	12
UGA-0014900	MMV690563-01	3.1	-10	0
UGA-0014803	MMV690564-01	-120.9	-22	8
UGA-0014650	MMV690565-01	-173.1	-109	3
UGA-0015008	MMV690566-01	45.4	-12	-10
UGA-0014662	MMV690567-01	17.8	-31	-6
UGA-0014874	MMV690568-01	15.9	-45	14
UGA-0014829	MMV690569-01	-61.3	-28	4
UGA-0014656	MMV690570-01	-7.9	-42	-5
UGA-0014677	MMV690571-01	-41.5	-42	1
UGA-0014774	MMV690572-01	-99.3	-37	-4
UGA-0014857	MMV690573-01	-51.1	-57	13
UGA-0014773	MMV690574-01	-80.3	1	-3
UGA-0014691	MMV690575-01	-68.9	-39	-1
UGA-0014679	MMV690576-01	-90.7	-39	0
UGA-0014655	MMV690577-01	-100.6	-31	-13
UGA-0014853	MMV690578-01	-120.9	-57	2
UGA-0014767	MMV690579-01	-117.8	-57	-7
UGA-0014828	MMV690580-01	-60.7	4	0
UGA-0014966	MMV690581-01	34.1	26	1
UGA-0014817	MMV690582-01	-104.4	-45	-3
UGA-0014718	MMV690583-01	12.8	-63	2
UGA-0014689	MMV690584-01	-16.3	1	1
UGA-0014845	MMV690585-01	-56	-66	-4
UGA-0014875	MMV690586-01	-94.9	-37	9
UGA-0014982	MMV690587-01	3.6	14	0
UGA-0014740	MMV690588-01	4	-48	-5
UGA-0014712	MMV690589-01	10.1	-54	-8
UGA-0014877	MMV690590-01	-100.5	-22	13
UGA-0015046	MMV690591-01	39.7	14	1
UGA-0014847	MMV690592-01	-50.8	-10	7
UGA-0014851	MMV690593-01	-110.4	-19	-5
UGA-0014830	MMV690594-01	-136.8	-48	1
UGA-0014856	MMV690595-01	-67.7	-13	0
UGA-0014823	MMV690596-01	-194.2	-31	-3
UGA-0014684	MMV690597-01	-39	4	0
UGA-0014796	MMV690598-01	-126.2	-19	2
UGA-0014692	MMV690599-01	-127.6	-98	2
UGA-0014795	MMV690600-01	-131.1	-42	3
UGA-0014905	MMV690601-01	-43.2	-5	1
UGA-0014985	MMV690602-01	30.6	19	-5
UGA-0015005	MMV690603-01	53.8	7	-3
UGA-0014846	MMV690604-01	-199.3	-31	1
UGA-0014925	MMV690605-01	-19.2	1	7
UGA-0014926	MMV690606-01	-60.6	7	3
UGA-0014927	MMV690607-01	2	-37	8
UGA-0014928	MMV690608-01	26.2	-28	4
UGA-0014967	MMV690609-01	19.7	12	-5
UGA-0015007	MMV690610-01	-15.7	2	-10
UGA-0015015	MMV690611-01	52.4	-8	3
UGA-0015035	MMV690612-01	47.8	-31	8
UGA-0014936	MMV690613-01	51.1	-34	-7
UGA-0014956	MMV690614-01	-21.3	-3	-7
UGA-0014976	MMV690615-01	-24.1	-12	-7
UGA-0014996	MMV690616-01	-30.1	-86	-4
UGA-0015016	MMV690617-01	-48.4	-41	-8
UGA-0015029	MMV690618-01	56.7	2	12
UGA-0014930	MMV690619-01	70.1	-17	-2
UGA-0014950	MMV690620-01	21.9	-10	-6
UGA-0014970	MMV690621-01	-15.1	-24	-14
UGA-0014990	MMV690622-01	8	-58	-5
UGA-0014670	MMV690623-01	-86	-42	-2
UGA-0015011	MMV690624-01	-12.3	-27	-3
UGA-0015031	MMV690625-01	53.5	16	0
UGA-0014932	MMV690626-01	77.7	-51	3
UGA-0014952	MMV690627-01	44.3	-3	-9
UGA-0014972	MMV690628-01	16.6	0	-3
UGA-0014992	MMV690629-01	24.5	0	-4
UGA-0015012	MMV690630-01	46	2	-10
UGA-0014860	MMV690631-01	-69	-25	-1
UGA-0014881	MMV690632-01	-88.1	-31	0
UGA-0014882	MMV690633-01	-121.7	-13	5
UGA-0014883	MMV690634-01	27.9	-80	12
UGA-0014884	MMV690635-01	-62.5	-2	7
UGA-0014885	MMV690636-01	20.1	4	17
UGA-0014886	MMV690637-01	-31.4	-22	9
UGA-0014887	MMV690638-01	-94.4	-16	0
UGA-0014888	MMV690639-01	8.9	-5	3
UGA-0014909	MMV690640-01	-65.5	-7	-6
UGA-0014911	MMV690641-01	-93.9	-31	-6
UGA-0014912	MMV690642-01	-85.4	-28	10
UGA-0014913	MMV690643-01	26.5	-5	9
UGA-0014916	MMV690644-01	12.5	-2	17
UGA-0015023	MMV690645-01	22.4	24	-1
UGA-0015032	MMV690646-01	5.5	-24	-4
UGA-0014663	MMV690647-01	-108.2	-45	-5
UGA-0014671	MMV690648-01	-14.3	42	-8
UGA-0015018	MMV690649-01	-13.5	-12	9
UGA-0014700	MMV690650-01	-8.6	-16	-3
UGA-0015004	MMV690651-01	19.1	40	-5
UGA-0014722	MMV690652-01	-12.9	-57	-7
UGA-0014754	MMV690653-01	-96.1	-19	-3
UGA-0014781	MMV690654-01	-188.3	-16	-12
UGA-0014944	MMV690655-01	78	33	3
UGA-0014698	MMV690656-01	7.3	-16	-15
UGA-0014984	MMV690657-01	54.9	19	-3
UGA-0014696	MMV690658-01	-70.4	-42	-17
UGA-0015037	MMV690659-01	85.3	-8	18
UGA-0014669	MMV690660-01	-101.4	-22	-15
UGA-0014783	MMV690661-01	-101.6	-22	-5
UGA-0015024	MMV690662-01	-16.2	-10	-1
UGA-0014779	MMV690663-01	-103.7	-74	-4
UGA-0015043	MMV690664-01	19.2	21	4
UGA-0014697	MMV690665-01	-172.1	-16	-10
UGA-0014938	MMV690666-01	-13.1	26	1
UGA-0014665	MMV690667-01	-105.7	19	3
UGA-0014667	MMV690668-01	-143.4	-16	-6
UGA-0014694	MMV690669-01	-135.1	-48	-5
UGA-0014749	MMV690670-01	-135.3	-22	0
UGA-0014751	MMV690671-01	-90.1	-31	-9
UGA-0014727	MMV690672-01	-103.4	-71	-11
UGA-0014756	MMV690673-01	-88.9	-28	-3
UGA-0014780	MMV690674-01	-232.7	-37	-12
UGA-0015038	MMV690675-01	-22.7	-53	3
UGA-0014695	MMV690676-01	-9.3	-16	9
UGA-0014726	MMV690677-01	-33.7	-37	-3
UGA-0014668	MMV690678-01	-84.5	-22	-14
UGA-0015017	MMV690679-01	64.1	-8	-1
UGA-0014782	MMV690680-01	-158.2	-54	-12
UGA-0014725	MMV690681-01	-82.9	-112	-4
UGA-0014723	MMV690682-01	-36.9	-5	-5
UGA-0014978	MMV690683-01	44.1	28	3
UGA-0015044	MMV690684-01	27.2	-8	1
UGA-0014666	MMV690685-01	-72.9	10	10
UGA-0014998	MMV690686-01	15.4	24	-6
UGA-0014672	MMV690687-01	-30.1	-54	-3
UGA-0014753	MMV690688-01	-2.8	-66	-6
UGA-0014686	MMV690689-01	-143	-39	-4
UGA-0014855	MMV690690-01	-114.7	-19	6
UGA-0014766	MMV690691-01	-182.7	-48	-12
UGA-0014744	MMV690692-01	65.7	-16	-2
UGA-0014854	MMV690693-01	-156.9	-39	-3
UGA-0014904	MMV690694-01	-41.4	-5	-5
UGA-0014659	MMV690695-01	-63	-37	-3
UGA-0014733	MMV690696-01	-76.3	-34	10
UGA-0014825	MMV690697-01	-108.3	-34	-2
UGA-0014763	MMV690698-01	-188.7	-54	-2
UGA-0014743	MMV690699-01	-23.4	-5	7
UGA-0014739	MMV690700-01	-199.9	1	4
UGA-0015026	MMV690701-01	68.2	24	-3
UGA-0014818	MMV690702-01	-198.5	-31	3
UGA-0015048	MMV690703-01	13.5	-27	1
UGA-0014748	MMV690704-01	-110.7	-74	3
UGA-0014685	MMV690705-01	-119.4	-31	-7
UGA-0014946	MMV690706-01	46.7	12	5
UGA-0014819	MMV690707-01	-137.8	-37	6
UGA-0014799	MMV690708-01	72.3	-2	-1
UGA-0015027	MMV690709-01	55.8	24	-2
UGA-0014902	MMV690710-01	4.6	-5	0
UGA-0014798	MMV690711-01	-415.1	-7	-3
UGA-0014719	MMV690712-01	-121.9	-34	-2
UGA-0014745	MMV690713-01	-40.5	-66	1
UGA-0014879	MMV690714-01	-86.5	-48	11
UGA-0014852	MMV690715-01	-193	-71	-5
UGA-0014988	MMV690716-01	0.4	0	-1
UGA-0014876	MMV690717-01	-81.5	-25	12
UGA-0014746	MMV690718-01	4.7	-80	1
UGA-0014802	MMV690719-01	-211.6	-54	-3
UGA-0014775	MMV690720-01	-188.6	-106	2
UGA-0015042	MMV690721-01	-75.5	-41	-4
UGA-0015025	MMV690722-01	11.3	9	0
UGA-0014658	MMV690723-01	-37.9	-54	-9
UGA-0014800	MMV690724-01	-184.6	7	0
UGA-0014678	MMV690725-01	-38.5	-54	1
UGA-0014716	MMV690726-01	1	-19	-6
UGA-0014664	MMV690727-01	28.1	-10	4
UGA-0014768	MMV690728-01	-211.1	-71	-6
UGA-0014682	MMV690729-01	-16.2	4	-10
UGA-0014720	MMV690730-01	-108	-80	-3
UGA-0014742	MMV690731-01	-51	22	-2
UGA-0014790	MMV690732-01	-243.4	-68	1
UGA-0014710	MMV690733-01	-39	-2	-5
UGA-0014709	MMV690734-01	-76.5	36	9
UGA-0014687	MMV690735-01	-93.9	-16	-4
UGA-0014962	MMV690736-01	4	4	-5
UGA-0014660	MMV690737-01	-49.3	-48	-9
UGA-0014873	MMV690738-01	-20.4	22	16
UGA-0014776	MMV690739-01	27.2	-89	4
UGA-0014708	MMV690740-01	-109.7	-66	3
UGA-0014793	MMV690741-01	-158.7	-16	0
UGA-0014792	MMV690742-01	-244	-42	9
UGA-0014683	MMV690743-01	-93.1	-25	-5
UGA-0015047	MMV690744-01	27.8	19	-7
UGA-0014948	MMV690745-01	-1.9	40	0
UGA-0014680	MMV690746-01	-25.4	-25	16
UGA-0014738	MMV690747-01	0.9	30	0
UGA-0014713	MMV690748-01	-116.8	-63	-8
UGA-0014903	MMV690749-01	-78.8	-5	0
UGA-0014706	MMV690750-01	-134	-37	2
UGA-0014826	MMV690751-01	-134.6	-10	-4
UGA-0014821	MMV690752-01	-133.3	-66	-3
UGA-0014769	MMV690753-01	-132.7	-16	-9
UGA-0014986	MMV690754-01	22.4	12	4
UGA-0034137	MMV690755-01	-131.1	-54	2
UGA-0014735	MMV690756-01	52.4	-51	20
UGA-0015028	MMV690757-01	-32	-10	-7
UGA-0014736	MMV690758-01	-15.6	-45	-2
UGA-0014824	MMV690759-01	0.7	-25	3
UGA-0014942	MMV690760-01	19.1	7	-2
UGA-0014653	MMV690761-01	-145.4	-22	-15
UGA-0014737	MMV690762-01	38.3	-63	10
UGA-0014832	MMV690763-01	-232.1	-37	-4
UGA-0014765	MMV690764-01	-100.9	-37	3
UGA-0014801	MMV690765-01	-96.8	-19	-1
UGA-0014791	MMV690766-01	-190.2	-71	-2
UGA-0014770	MMV690767-01	44.2	-25	10
UGA-0014771	MMV690768-01	-118.3	-10	-12
UGA-0015006	MMV690769-01	40.4	-10	0
UGA-0015022	MMV690770-01	66.7	16	-1
UGA-0014804	MMV690771-01	-94	-57	9
UGA-0014705	MMV690772-01	7.7	-28	4
UGA-0014848	MMV690773-01	-104.6	-13	8
UGA-0014661	MMV690774-01	-50.8	7	-9
UGA-0015041	MMV690775-01	48.5	-24	3
UGA-0014681	MMV690776-01	-2.2	-22	-2
UGA-0014878	MMV690777-01	-89.8	-10	2
UGA-0014764	MMV690778-01	-105.7	-22	0
UGA-0014907	MMV690779-01	45.9	-45	-9
UGA-0014850	MMV690780-01	-16.4	-28	-8
UGA-0014772	MMV690781-01	-116.7	-13	-9
UGA-0014711	MMV690782-01	-61.5	-34	-9
UGA-0014734	MMV690783-01	-127.2	-60	19
UGA-0014820	MMV690784-01	-148.5	-34	4
UGA-0014901	MMV690785-01	50.5	-10	7
UGA-0014822	MMV690786-01	-133.9	22	1
UGA-0014968	MMV690787-01	50.7	38	-1
UGA-0014915	MMV690788-01	-20.6	-7	8
UGA-0002708	MMV690942-01	-68	-9	-5
UGA-0002734	MMV884705-02	60.3	34	-5

## Sheet: Figure 2A,B,C
To generate the curves in Figure 2 the normalized parasite growth and nuclei counts for all wells of the same concentration of each compound from each independent experiment were combined and shown as technical replicates. A blank cells indicates well data was artefactual and omitted, a bold red value was omitted due to toxicty.
v1 assay: Log [MMV676121], μM	Hypnozoite Quantity (% inhibition by well)						Nuclei Quantity (100-% negative control by well)
1	56.1	60.8	53.3	29.7	46.1	70.6	56.1	58.8	48.4	28.1	62.2	20.7
0.522879	-1.09	31.1	53.3	24.8	64.5	72.3	49.6	27.3	6.57	1.36	8.41	12
0.0457575	7.08	-24.9	60.8	63.6	33.8	60.2	40.5	6.15	11.4	-1.38	30.6	6.96
-0.431364	-17.4	11.3	21.2	34.5	27.6	3.03	27.8	0.736	-3.41	-3.03	15.2	10.5
-0.908485	60.2	41	23.1	-67.3	21.5	16.9	18.9	1.95	-1.49	-0.41	11.4	-3.39
-1.38561	-21.5	-107	-8.96	-43	-33.8	25.5	2.89	-8.47	-4.18	5.44	26.9	3.18
-1.86273	-13.3	-48	25	-18.8	9.22	1.3	11.8	1.62	6.87	1.06	14.3	-1.03
-2.33985	-62.4	-54.6		-13.9	3.07	27.3	-3.94	14.1		0.524	29.2	2.87
v2 assay: Log [MMV676121], μM	Hypnozoite Quantity (% inhibition by well)						Nuclei Quantity (100-% negative control by well)
1.69897	69	26.2	-1.07	77.5			33.8	18	87.4	89.7
1.22185	71.4	73.8	77.5	43.9			49.4	27.3	87.5	86.9
0.744728	81	73.8	60.7	43.9			25.8	13.7	79.1	77.1
0.267606	100	66.7	55.1	32.6			6.65	0.714	56.2	60.6
-0.20952	-2.38	52.4	21.4	-40.4			2.44	-6.59	32.5	49.2
-0.68664	11.9	-11.9	-17.9	-6.68			-1.15	-7.44	18	32.8
-1.16374	7.14	-7.14	-74.1	32.6			-5.46	-1.86	7.14	25
-1.64092	33.3	2.38	27	-6.68			6.41	2.25	18.2	23
-2.11805	2.38	21.4	38.2	21.4			-6.24	3.62	9.05	37.8
-2.59517	4.76	-14.3	-74.1	10.2			-3.83	-0.894	1.39	17.1
-3.07058	19	4.76	-23.5	-1.07			-6.78	-1.16	-2.42	13.6
-3.55284	-47.6	21.4	-102	66.3			-15.8	60.3	11.3	22.3
v1 assay: Log [MMV021036], μM	Hypnozoite Quantity (% inhibition by well)						Nuclei Quantity (100-% negative control by well)
1	54.4	49.7	59.1				21.4	3.12	12
0.522878	49.7	-11.3	21.6				6	-1.05	2.67
0.045757	38	-23	-62.8				8.64	-1.18	-3.91
-0.43136	-8.91	-41.7	12.2				8.37	1.79	-0.807
-0.90847	23.9	-18.3	42.7				7.06	-0.92	11.9
-1.38563	26.3	-15.9	-18.3				7.74	3.99	6.62
-1.86265	-4.22	-41.7	28.6				9.72	1.25	11.5
-2.34008	-6.57	-37.1	9.85				8.58	7.44	2.59
v2 assay: Log [MMV021036], μM	Hypnozoite Quantity (% inhibition by well)						Nuclei Quantity (100-% negative control by well)
1.69897	72	50.3	57	84.9			5.75	1.79	0.464	8.53
1.22185	58.3	68.6	-27.5	22			0.425	-1.93	-11.4	-0.653
0.744727	14.9	10.3	-27.5	2.41			-2.24	-6.89	-4.49	1.55
0.267606	33.1	2.29	-86.3	-25.4			-5.82	-1.71	-3.22	2.97
-0.20952	-45.7	-10.3	-62.5	-64.6			-8.32	0.167	-6.03	4.12
-0.68664	2.29	-6.86	16.8	-3.78			-2.77	-3.68	6.52	9.33
-1.16376	-27.4	-10.3	13.7	-24.4			-4.85	-2.35	5.69	-7.42
-1.64088	-11.4	-16	8.59	1.37			-3.86	-1.08	11	1.22
-2.118	2.29	-3.43	-30.6	-3.78			-4.15	-6.79	3.44	-0.696
-2.59512	2.29	10.3	-1.72	-16.2			-6.83	0.83	4.13	2.76
-3.07224	-1.14	9.14	11.7	9.62			-4.38	-0.0912	6.53	5.52
-3.54936	0	41.1	-23.4	3.44			-1.59	12.9	-5.8	0.233
v1 assay: Log [MMV018983], μM	Hypnozoite Quantity (% inhibition by well)						Nuclei Quantity (100-% negative control by well)
1	82.5	52.1	54.4	92.3			6.41	0.19	-0.694	1.01
0.522878	21.6	-30	-1.88	38.3			0.892	-7.09	-3.32	-2.5
0.045757	-4.22	-44.1	-4.22	45.1			10.1	-8.6	-1.59	-6.71
-0.43136	-20.6	-34.7	23.9	-5.52			3.99	-7.39	3.11	-0.214
-0.90847	16.9	5.16	-4.22	7.98			2.66	-0.909	-7.34	-1.41
-1.38563	14.5	-27.7	23.9	7.98			-0.297	-7.67	3.31	0.963
-1.86265	-8.91	-18.3	21.6	-2.15			4.36	-8.92	0.19	-12.2
-2.34008	-18.3	-15.9	9.85	31.6			0.0765	-6.7	-1.08	1.03
v2 assay: Log [MMV018983], μM	Hypnozoite Quantity (% inhibition by well)						Nuclei Quantity (100-% negative control by well)
1.69897	64.1	58	81.5	71.5			1.72	3.32	2.22	1.59
1.22185	70.2	36.6	80.4	85.2			0.693	7.76	4.76	6.69
0.744727	47.3	-4.58	58.2	85.2			5.52	1.44	5.9	10.7
0.267606	15.3	4.58	34.4	15.9			2.9	3.85	11.6	4.63
-0.20952	27.5	-7.63	-89.8	11.2			-9.07	-1.59	-3.84	5.46
-0.68664	4.58	-3.05	-66.5	1.15			-12.6	3.14	-3.17	8.08
-1.16376	-1.53	4.58	9.07	-48			0.0527	10.6	10.4	0.818
-1.64088	13.7	-21.4	31.3	-6.78			3.33	10.4	9.89	4.85
-2.118	6.11	-35.1	37.1	1.15			-4.58	14.8	7.88	3.61
-2.59512	-9.16	44.3	-38	1.67			4.01	19.9	-3.52	2.92
-3.07224	-32.1	-18.3	7.49	27.6			8.34	13.2	1.61	7.76
-3.54936	-41.2	0	11.7	37.6			4.11	16.8	5.35	16.4
v2 assay: Log [Maduramicin], μM	Hypnozoite Quantity (% inhibition by well)						Nuclei Quantity (100-% negative control by well)
1.69897	71.8	36.91					89.65	89.05
1.22185	114	61.9					87.05	82.9
0.744728	108.4	51.15					68.75	53.65
0.267606	128	90.3					26.4	12.45
-0.20952	119.5	91.65					12.295	8.495
-0.68664	116.7	95.15					18	7.375
-1.16374	102.6	101					14.225	1.005
-1.64092	57.85	54.75					17.9	4.4
-2.11805	-34.75	16.66					14.18	1.89
-2.59517	13	27.35					6.7755	-0.735
-3.07058	-48.8	16.65					7.13	1.955
-3.55284	-17.89	10.7					8.74	34.345
v1 assay: Log [MMV019204], μM	Hypnozoite Quantity (% inhibition by well)						Nuclei Quantity (100-% negative control by well)
1	14.5433	14.7					54.7333	18.7
0.522878	62.2333	95.7					6.28333	-2.33
0.045757	60.6333						-2.67667
-0.43136	-9.68	4.6					2.71833	-4.13
-0.90847	-3.44033	-2.15					2.1	-3.84
-1.38563	-1.87	18.1					0.366667	-2.22
-1.86265	-1.1	45.1					3.18333	-3.17
-2.34008	-8.92667	-25.8					-0.359	-7.8

## Sheet: Figure 2E
Dose Response. Prophylactic. Net Schizont Growth Area. EC50 (µM). Each run listed separately
Atovaquone	0.00457	0.005	0.00197	0.00197	0.00151	0.00942	0.00457	0.00467	0.00269	0.00291	0.00417	0.00151	0.00295
PI4Ki (MMV390048)	0.00142	0.00665	0.00151	0.0129	0.0116	0.00457	0.00207	0.00276	0.011	0.0134	0.0112	0.00699	0.00238	0.00425
Monensin	0.00151	0.00151	0.00414	0.00266	0.00419	0.00849	0.0268	0.00322	0.00225
Nigericin	8.98e-05	0.00389	0.00147	0.00566	0.000428
Dose Response. Prophylactic. Hypnozoite Quantity. EC50 (µM). Each run listed separately
Atovaquone	>3.3	>3.3	>3.3	>3.3	>3.3	>3.3	>3.3	>3.3	>3.3	>3.3	>3.3	>3.3	>3.3	>3.3
PI4Ki (MMV390048)	0.00666	0.0126	0.026	0.0745	0.0511	0.0143	0.00403	0.0171	0.013	0.0143	0.0137	0.56	0.00343
Monensin	0.00151	0.00151	0.00881	0.00323	0.00517	0.018	0.0257	0.00636
Nigericin	0.000554	0.00232	0.00111	0.00245	0.000387
Dose Response. Radical Cure. Net Schizont Growth Area. EC50 (µM). Each run listed separately
Atovaquone	>3.3	>3.3	>3.3	>3.3	>3.3	>3.3	>3.3	>3.3	>3.3	>3.3	>3.3	>3.3	>3.3	>3.3	>3.3	>3.3	>3.3	>3.3	>3.3	>3.3	>3.3	>3.3	>3.3	>3.3	>3.3	>3.3	>3.3	>3.3	>3.3	>3.3	>3.3	>3.3	>3.3	>3.3
PI4Ki (MMV390048)	0.00311	0.0117	0.0247	0.0162	0.018	0.0152	0.0152	0.015	0.0438	0.00472	0.0104	0.00771	0.00232	0.00939	0.00627	0.00416	0.0015	0.0116	0.00192	0.00433	0.0195	0.0108	0.00566	0.00192	0.00543	2e-05	0.00809	0.0258	0.00977	0.00619	2e-05	0.0235	0.0386	0.0155	0.0287	0.0133	0.0115	0.00679	0.00457	0.0407
Monensin	0.00258	0.034	0.0488	0.0234	0.0403	0.0405	0.0405	0.0975	0.0681	0.00466	0.00965	0.00935	0.00151	0.0134	0.00784	0.00899	0.0042	0.0402	0.0051	0.00332	0.018	0.0126	2.04	0.00108	0.0172	0.00751	0.00453	0.022	0.012	0.00151	0.0285	0.0202	0.0399	0.00949	0.0114	0.00815	0.0115
Nigericin	0.00014	0.00457	0.00777	0.00344	0.00274	0.00909	0.00909	0.0365	0.00336
Dose Response. Radical Cure. Hypnozoite Quantity. EC50 (µM). Each run listed separately
Atovaquone	>3.3	>3.3	>3.3	>3.3	>3.3	>3.3	>3.3	>3.3	>3.3	>3.3	>3.3	>3.3	>3.3	>3.3	>3.3	>3.3	>3.3	>3.3	>3.3	>3.3	>3.3	>3.3	>3.3	>3.3	>3.3	>3.3	>3.3	>3.3	>3.3	>3.3	>3.3	>3.3	>3.3	>3.3
PI4Ki (MMV390048)	>3.3	>3.3	>3.3	>3.3	>3.3	>3.3	>3.3	>3.3	>3.3	>3.3	>3.3	>3.3	>3.3	>3.3	>3.3	>3.3	>3.3	>3.3	>3.3	>3.3	>3.3	>3.3	>3.3	>3.3	>3.3	>3.3	>3.3	>3.3	>3.3	>3.3	>3.3	>3.3	>3.3	>3.3	>3.3	>3.3	>3.3	>3.3	>3.3	>3.3
Monensin	0.0379	0.398	1.3	0.799	0.662	1.37	1.37	1.11	3.3	0.0552	0.0713	0.0736	0.0837	0.109	0.151	0.176	0.179	0.321	0.373	0.38	0.487	0.508	0.552	0.585	1	1.07	1.21	1.41	1.78	3.24	>3.3	>3.3	>3.3	>3.3	>3.3	>3.3
Nigericin	0.000458	0.00457	0.012	0.0152	0.021	0.0249	0.0249	0.0347	0.0604

## Sheet: Figure 3
To generate the curves in Figure 3 the normalized parasite growth and nuclei counts for all wells of the same concentration of each compound or combination from each of three independent experiments were combined and shown as technical replicates. Values in bold red indicate well data was artefactual, likely due to toxcitiy or compound crystalization, and was omitted to enable a curve fit.
Log [Chloroquine], μM	Schizont Net Growth Area (% inhibition by well)								Hypnozoite Quantity (% inhibition by well)								Nuclei Quantity (100-% negative control by well)
1	88.9	92.2	92	79.3	100	74.6	34.5	31.5	76	53.7	66.8	-21.8	77.5	77.5	54.9	67.8	57.3	34.8	6.79	-22	-11.5	1.68	-23.3	-14.3
0.39794	55.6	62.1	-31.7	93	58	46.7	49.3	-158	26.3	21.1	-6.27	4.8	35.6	38.8	-15.9	-32	-11.5	9.35	-11.9	8.01	1.84	-28.2	-28.1	-30.6
-0.20412	76.7	67.1	-27.5	-123	-50.2	100	-97.4	-115	46.9	57.1	-104	-68.3	-38.4	74.2	-51.3	-15.9	33.3	0.748	-24.3	-29.7	-36	20.8	-40.4	-24.3
-0.80618	35.9	34.1	-39.1	30.2	43.7	-90.8	43.2	-45.6	26.3	-42.3	-1.85	44.6	19.5	-41.7	51.7	38.8	2.71	-28.7	-1.05	5.38	-28.7	-8.06	-0.23	1.54
-1.40824	59	86.1	69.2	35.8	-27.4	79.2	54.3	-242	45.1	64	38	38	48.5	64.6	35.6	-57.8	6.75	18.3	12.5	20.1	-9.34	-30.5	0.105	-34.9
-2.0103	56.1	-5.1	79.5	-72.5	27.4	70.1	24.4	53.6	-1.14	-38.9	57.9	-46.1	13.1	13.1	6.63	45.3	-18.3	-16.3	2.33	-9.55	-1.22	-12.2	4.31	29.9
Log [Primaquine], μM	Schizont Net Growth Area (% inhibition by well)								Hypnozoite Quantity (% inhibition by well)								Nuclei Quantity (100-% negative control by well)
1.69897	95.6	100	98.9	100	-49.2	100	83.5	100	100	98.3	91.1	97.8	96.8	96.8	100	93.6	40.7	40.3	12	25.5	15.8	-42.6	8.05	5.45
1.09691	93.6	83	98.8	98.8	100	45.7	100	60.5	86.3	0.571	2.58	84.5	45.3	6.63	58.1	61.4	24.5	-20.2	-15.4	1.75	-19.6	-17.7	-30.2	-13.7
0.49485	78.3	55.8	73.4	98.9	62.4	76.5	87.6	68.8	34.9	-26.9	26.9	60.1	51.7	61.4	80.7	16.3	20.5	-14.3	8.19	1.25	-25.3	-0.888	12.6	-4.18
-0.10721	84.5	57.6	48.8	89.9	100	74.4	-11.1	75.2	77.7	58.9	18.1	69	67.8	42	3.41	-35.2	38.7	-3.29	-6.44	8.75	17.4	-15.5	-10.4	-6.35
-0.70927	49.3	30.7	66	77.8	63.8	-337	-22.3	88.4	64	9.14	51.3	-1.85	67.8	-122	-3.03	32.4	23.7	-3.32	15.1	-6.55	-35.8	-18.5	-7.6	11.6
-1.31133	55	50.6	32.5	24.5	100	64.2	83.5	46.7	-30.3	-1.14	24.7	33.6	16.3	51.7	42	-15.9	2.62	-2.73	4.73	-2.26	-33.1	-31.3	7.3	-0.703
Log [Tafenoquine], μM	Schizont Net Growth Area (% inhibition by well)								Hypnozoite Quantity (% inhibition by well)								Nuclei Quantity (100-% negative control by well)
1.69897	71.5	77.7	82.2	72.4	-661	-1070	-360	-102	88	84.6	75.6	86.7	16	-3.03	19.5	-15.9	62.9	67.2	48.9	40.6	56.4	69.4	43.1	44.3
1.09691	90.4	85.3	91.6	90.6	50.3	100	100	61.4	64	76	62.4	44.6	77.5	87.1	93.6	87.1	41.2	22.9	37	30	27.6	34.6	-5.31	-20.5
0.49485	91.5	95.4	94.7	74.7	85.8	100	100	80.9	81.1	69.1	49.1	4.8	74.2	-3.03	29.2	-51.3	32.3	-6.3	10.5	-6.39	10.6	-42.2	-29.1	-34.6
-0.10721	71.2	70.2	80.1	53	-25.3	73.4	-55.8	84	57.1	64	-72.7	-21.8	-48.1	48.5	-19.1	64.6	23.6	12.5	-5.2	-7.21	-40.7	-1.53	-27.4	-26.8
-0.70927	72.3	28.6	36.1	97.2	26.9	85.4	100	-371	46.9	-26.9	-12.9	62.4	54.9	77.5	54.9	3.41	31.3	-19.2	-9.82	30.7	-5.85	-32.2	4.29	4.37
-1.31133	16.1	-2.48	-89.1	-54.5	52.5	-93.3	100	63	-26.9	-83.4	-55	-37.3	-80.3	0.189	13.1	0.189	-13.9	-19.7	-17.8	4.43	-50.9	-32.4	-21	-0.495
Log [Nigericin], μM	Schizont Net Growth Area (% inhibition by well)								Hypnozoite Quantity (% inhibition by well)								Nuclei Quantity (100-% negative control by well)
-0.69897	98.4	100	100	98.9	25.4	100	100	58.4	96.6	100	97.8	100	100	100	96.8	93.6	23.1	41.9	-2.96	12.5	-4.47	18.8	14.9	-3.83
-1.30103	93.9	97.8	98.4	100	61.5	66.4	-33	100	96.6	98.3	97.8	100	100	93.6	93.6	90.3	12.6	15.4	30.7	34.1	36.1	-0.484	15.7	9.66
-1.90309	69.7	89	98.8	95.9	-336	26.4	-205	57	72.6	74.3	82.3	75.6	64.6	48.5	-38.4	0.189	19.5	29.7	14.7	24.9	23.1	8.16	-21.5	2.36
-2.50515	22.9	17.1	66.6	95.7	49.7	-208	-141	-5.05	28	-4.57	26.9	84.5	42	-86.7	-32	-54.5	24	-12.7	5.57	46.1	-2.69	-24.6	-1.94	-16.9
-3.10721	3.01	72.8	96.5	80.3	0.0296	81.8	-61.4	-79.6	38.3	57.1	77.9	75.6	-32	45.3	-28.8	-6.25	5.96	-7.82	25.6	40.3	-7	10.3	-7.69	-11
-3.70927	-14.5	92.3	94.8	92.8	100	85.5	-95.4	23.9	-8	67.4	44.6	66.8	19.5	58.1	13.1	54.9	-7.56	38.8	38.3	33	6.68	28.4	5.18	18.8
Log [Primaquine], μM + 0.1 μM Chloroquine	Schizont Net Growth Area (% inhibition by well)								Hypnozoite Quantity (% inhibition by well)								Nuclei Quantity (100-% negative control by well)
1.69897	99	97.2	98.9	100	-218	100	100	100	98.3	82.9	88.9	88.9	100	90.3	100	100	-8.63	-18.4	17.3	-19.6	-15.3	-32.7	-24.2	-0.992
1.09691	67.6	85.4	95.9	96.7	100	100	100	76.6	69.1	46.9	-28.4	69	80.7	45.3	67.8	-25.6	2.77	-23	-8.12	-12.6	-31.1	-35.5	10.9	-3.35
0.49485	38.8	38.8	88	91.8	-4.54	63	100	-38.5	21.1	-20	64.6	-12.9	35.6	48.5	-6.25	-6.25	-6.62	-14.5	22.8	-23.2	-3.9	13.5	-19.9	-24.3
-0.10721	76.2	87	-103	67.7	100	-85.2	53.3	71.3	17.7	58.9	-110	-12.9	71	-44.9	58.1	38.8	-22.7	10.4	-19.9	-12.3	11.5	-31.1	-3.75	1.76
-0.70927	13.7	33.1	-8.59	78.3	100	100	-167	72	-38.9	24.6	-68.3	26.9	71	48.5	-132	19.5	-5.62	17.1	-18.1	-6.27	0.232	-5.27	-29	10
-1.31133	56.6	63.9	81.7	81.1	100	52.9	63	32	40	50.3	18.1	64.6	61.4	22.7	54.9	3.41	12.1	18.6	11.6	15.2	22.4	-1.23	13.7	-11.6
Log [Primaquine], μM + 1 μM Chloroquine	Schizont Net Growth Area (% inhibition by well)								Hypnozoite Quantity (% inhibition by well)								Nuclei Quantity (100-% negative control by well)
1.69897	95.4	95.6	100	98.7	100	100	100	100	89.7	91.4	95.6	95.6	96.8	100	100	96.8	43.7	7.9	-0.794	21.3	2	12.1	-29.8	18.4
1.09691	97.3	96.3	89.6	98.5	100	86.2	100	100	89.7	69.1	42.4	57.9	71	51.7	51.7	80.7	34.2	-5.02	4.16	15.2	-38.8	-10.7	-12.1	-9.98
0.49485	82.7	59	77.7	86.4	45.2	-20.8	100	-91.8	81.1	46.9	-6.27	33.6	71	-41.7	64.6	-80.3	28	-6.56	-20.9	-9.98	-28	-47.5	7.38	-22.1
-0.10721	36.7	60.5	89.8	93	100	80	-117	73.6	-114	-37.1	31.4	55.7	6.63	45.3	-51.3	45.3	-25.7	-30.2	2.86	0.901	-8.94	5.22	-26.4	-0.853
-0.70927	66.8	12.7	46.4	97.3	2.57	62	100	62.1	21.1	10.9	-17.3	64.6	77.5	25.9	25.9	32.4	-13.9	-9.07	-10.5	19	-34.2	-15.2	-4.85	-17.3
-1.31133	65.8	-0.651	73.2	90.6	69.8	64.8	-65.9	0.537	-11.4	-25.1	-6.27	69	-15.9	16.3	-61	51.7	-8.19	-15.9	-0.464	25.9	-34.8	-8.92	-16.9	23
Log [Tafenoquine], μM + 0.1 μM Chloroquine	Schizont Net Growth Area (% inhibition by well)								Hypnozoite Quantity (% inhibition by well)								Nuclei Quantity (100-% negative control by well)
1.69897	91.9	63.7	97.1	89.2	-758	100	88.1	100	84.6	69.1	93.4	86.7	-54.5	93.6	67.8	77.5	61.7	25.5	55	33.2	48.5	-16.6	13.8	9.29
1.09691	79.1	78.2	93.9	64.2	72	100	100	56.7	57.1	70.9	88.9	71.2	61.4	67.8	64.6	22.7	66.9	46.7	37.1	41.3	9.77	9.8	0.752	-1.08
0.49485	97.2	93.6	96.1	82.2	55.6	44.2	86.2	68.3	82.9	74.3	60.1	73.4	25.9	93.6	74.2	67.8	23	17.4	49.1	33.7	25.8	14	16.9	16.6
-0.10721	90.7	93	100	100	79.2	56.7	87.9	62.4	93.1	36.6	93.4	84.5	87.1	93.6	29.2	67.8	43.6	-13.3	25.8	9.84	-8.81	-35.4	-16.2	8.87
-0.70927	87.6	78.5	98.4	98.6	9.16	100	83.5	-91.3	50.3	22.9	73.4	77.9	83.9	58.1	-25.6	-41.7	19.3	4.12	20.1	40.8	-8.53	2.9	-15.3	-30.9
-1.31133	85.8	17.1	42	90.9	79.2	1.55	83.2	70.8	43.4	-30.3	9.23	-12.9	19.5	6.63	29.2	35.6	2.3	-22.6	4.42	-9.17	-19.6	0.498	-20.7	18.9
Log [Tafenoquine], μM + 1 μM Chloroquine	Schizont Net Growth Area (% inhibition by well)								Hypnozoite Quantity (% inhibition by well)								Nuclei Quantity (100-% negative control by well)
1.69897	88.6	78.8	89.4	94.3	100	50.3	100	100	70.9	58.9	64.6	53.5	87.1	80.7	87.1	80.7	51.7	56.5	53.5	23.1	18.6	-15.4	-20.8	7.05
1.09691	65	94.5	92.6	98.5	86.1	100	100	87.9	88	91.4	75.6	66.8	90.3	58.1	80.7	67.8	26.4	26.9	28.1	26.8	-25	-12.9	-6.72	-4.7
0.49485	77.2	93.6	98.9	45	100	70.8	87.7	43.2	62.3	48.6	18.1	-39.5	58.1	6.63	64.6	-32	23.3	23.1	5.48	-22.8	9.75	-6.41	-1.1	-20.1
-0.10721	74.9	23.9	95.1	91.4	100	54.9	58.9	87.1	38.3	-33.7	38	22.5	51.7	45.3	74.2	3.41	27.7	-17	18.9	-11.6	2.05	-22.2	11	6.18
-0.70927	77.8	74.4	-82	95.2	45.7	-46.7	50.8	19.3	55.4	40	-81.5	57.9	32.4	-32	25.9	22.7	17.4	11.4	-30.6	13.4	-32.1	-26.2	-17	6.83
-1.31133	77.1	45.4	92.8	89.1	88.1	50.1	64.2	53.4	22.9	-83.4	-10.7	57.9	16.3	25.9	-22.3	22.7	24.9	-5.9	2.33	22.2	-17.9	-4.62	-18.5	-5.98

## Sheet: Figure 4A
Note: Compounds with no value listed had an ambiguous dose response curve and could not be characterized as either active or inactive.
ROC Table. Prophylacitc. Net Schizont Growth Area (% inhibition)				ROC Table. Prophylacitc. Hypnozoite Quantity (% inhibition)				ROC Table. Radical Cure. Net Schizont Growth Area (% inhibition)
Molecule Name	Dose Response Active	Dose Response Inactive		Molecule Name	Dose Response Active	Dose Response Inactive		Molecule Name	Dose Response Active	Dose Response Inactive
UGA-0000065	24.4			UGA-0000243	90			UGA-0000246	107.2
UGA-0000140	37.3			UGA-0000246	84			UGA-0000246	98.5
UGA-0000190	37.7			UGA-0000251	92			UGA-0000246	98.5
UGA-0000190	54.7			UGA-0000325	2			UGA-0000249	88.6
UGA-0000243	95.5			UGA-0002702	99			UGA-0000249	83.6
UGA-0000246	101.5			UGA-0002716	23			UGA-0000249	88.6
UGA-0000249	93			UGA-0000257	27			UGA-0000251	92.2
UGA-0000250	58.3			UGA-0001338	12			UGA-0000251	31.8
UGA-0000251	97			UGA-0002107	-7			UGA-0000251	31.8
UGA-0000252	81.6			UGA-0002107	24			UGA-0000252	94.2
UGA-0000254	97.7			UGA-0002698	80			UGA-0000252	91.4
UGA-0000257	101.5			UGA-0002718	-79			UGA-0000252	91.4
UGA-0000261	63.4			UGA-0002720	-42			UGA-0000328	92.8
UGA-0000262	97			UGA-0002730	-24			UGA-0000328	43
UGA-0000325	75			UGA-0002730	32			UGA-0000328	43
UGA-0000328	91.4			UGA-0000153		-35		UGA-0001338	87.8
UGA-0000329	31.9			UGA-0000650		42		UGA-0001338	24.2
UGA-0000340	-6.1			UGA-0002684		19		UGA-0001338	24.2
UGA-0000341	26			UGA-0000065		-22		UGA-0002107	58.4
UGA-0000344	39.5			UGA-0000068		-1		UGA-0002107	42.4
UGA-0000650	47.2			UGA-0000118		-50		UGA-0002107	58.4
UGA-0001338	98.9			UGA-0000140		-27		UGA-0002107	95.5
UGA-0002107	69.2			UGA-0000190		-42		UGA-0002135	50.6
UGA-0002107	50.6			UGA-0000190		10		UGA-0002185	49.6
UGA-0002684	55.7			UGA-0000228		-92		UGA-0002187	50.6
UGA-0002698	101.5			UGA-0000250		-24		UGA-0002199	99.7
UGA-0002702	101.5			UGA-0000252		-22		UGA-0002202	93.5
UGA-0002712	57.8			UGA-0000253		-24.3		UGA-0002204	77.7
UGA-0002716	87.9			UGA-0000254		-38.5		UGA-0002205	104.7
UGA-0002722	71.1			UGA-0000255		-13.2		UGA-0002225	111.4
UGA-0002730	58.9			UGA-0000262		-24		UGA-0002266	93.7
UGA-0002730	67.6			UGA-0000326		-31		UGA-0002267	81.4
UGA-0002720	93.3			UGA-0000340		-76		UGA-0002271	97.2
UGA-0002718	92.2			UGA-0000341		-29		UGA-0002348	79.9
UGA-0002715	90.4			UGA-0000343		-27		UGA-0002431	103.8
UGA-0000068		-37.4		UGA-0000344		-59		UGA-0002698	106.9
UGA-0000228		-51.6		UGA-0000346		27.2		UGA-0002698	89.4
UGA-0000253		36.8		UGA-0000586		-26		UGA-0002698	102.4
UGA-0000255		33.5		UGA-0001634		-14		UGA-0002702	96.8
UGA-0000343		34.1		UGA-0001966		-26		UGA-0002716	96
UGA-0000346		45.3		UGA-0002108		-7		UGA-0002716	96
UGA-0000586		53.9		UGA-0002108		0		UGA-0002716	104.6
UGA-0001634		40.4		UGA-0002137		-10		UGA-0002719	94.9
UGA-0001966		-4.4		UGA-0002217		15		UGA-0002719	36.2
UGA-0002108		66		UGA-0002228		-72		UGA-0002719	94.9
UGA-0002108		56.5		UGA-0002230		31		UGA-0002730	28
UGA-0002137		30.3		UGA-0002231		22		UGA-0002730	10.5
UGA-0002228		-57.4		UGA-0002232		21		UGA-0014671	10.5
UGA-0002231		-19		UGA-0002233		24		UGA-0014920	91.8
UGA-0002254		14.9		UGA-0002254		-4		UGA-0014944	18.9
UGA-0002417		41.1		UGA-0002417		-88		UGA-0015010	-14.3
UGA-0002424		18.1		UGA-0002424		-27		UGA-0015116	-63.3
UGA-0002454		18		UGA-0002454		-102		UGA-0015181	78
UGA-0002489		32		UGA-0002489		22		UGA-0015289	79.5
UGA-0002598		-77.3		UGA-0002598		-39		UGA-0015351	68.9
UGA-0002682		27.7		UGA-0002682		-3		UGA-0015426	99
UGA-0002687		44.2		UGA-0002685		-42		UGA-0000248	86.6
UGA-0002690		-56.1		UGA-0002687		-26		UGA-0000248	64.4
UGA-0002695		39.5		UGA-0002690		-3		UGA-0000248	90
UGA-0002703		-37.3		UGA-0002692		-16		UGA-0000326
UGA-0002707		-93		UGA-0002695		-52		UGA-0000326
UGA-0002708		-17.4		UGA-0002696		-40		UGA-0000326
UGA-0002710		-28.6		UGA-0002700		58		UGA-0002287
UGA-0002728		70.5		UGA-0002703		6		UGA-0002720
UGA-0002729		35.3		UGA-0002707		-5		UGA-0002721
UGA-0015559		18.4		UGA-0002708		14		UGA-0002721
UGA-0015562		61.5		UGA-0002710		-31		UGA-0002721
UGA-0002692		53.5		UGA-0002712		14		UGA-0002728
				UGA-0002713		-48		UGA-0002728
				UGA-0002715		-46		UGA-0002728
				UGA-0002721		-52		UGA-0000065		32.7
				UGA-0002722		-26		UGA-0000065		5
				UGA-0002728		-44		UGA-0000065		5
				UGA-0002729		-14		UGA-0000068		61.9
				UGA-0015104		19		UGA-0000068		21.9
				UGA-0015559		-55		UGA-0000068		21.9
				UGA-0015562		41		UGA-0000069		59
				UGA-0000248				UGA-0000069		17.6
				UGA-0000248				UGA-0000069		17.6
				UGA-0000249				UGA-0000118		34.1
				UGA-0000261				UGA-0000118		24.2
				UGA-0000328				UGA-0000118		34.1
				UGA-0000329				UGA-0000140		10.2
								UGA-0000153		86.6
								UGA-0000153		-14.5
								UGA-0000153		-14.5
								UGA-0000190		67.9
								UGA-0000190		9.6
								UGA-0000190		4.9
								UGA-0000190		9.6
								UGA-0000228		13.7
								UGA-0000228		-2.6
								UGA-0000228		13.7
								UGA-0000250		51.4
								UGA-0000250		31.7
								UGA-0000250		31.7
								UGA-0000253		-14.2
								UGA-0000254		9.6
								UGA-0000255		-13.9
								UGA-0000257		25.4
								UGA-0000257		24.8
								UGA-0000257		25.4
								UGA-0000261		62.4
								UGA-0000261		1.6
								UGA-0000261		1.6
								UGA-0000262		62.2
								UGA-0000262		37.1
								UGA-0000262		37.1
								UGA-0000325		60.1
								UGA-0000325		31.5
								UGA-0000325		31.5
								UGA-0000329		35.7
								UGA-0000340		13.1
								UGA-0000340		10.5
								UGA-0000340		10.5
								UGA-0000341		75.9
								UGA-0000341		-38.9
								UGA-0000341		-38.9
								UGA-0000343		9.4
								UGA-0000343		-88.8
								UGA-0000343		-88.8
								UGA-0000344		34.1
								UGA-0000344		9.6
								UGA-0000344		9.6
								UGA-0000346		-11.3
								UGA-0000586		20.6
								UGA-0000586		3.3
								UGA-0000586		20.6
								UGA-0000650		-36.9
								UGA-0001634		97.8
								UGA-0001634		-77.6
								UGA-0001634		-77.6
								UGA-0001966		83.3
								UGA-0001966		35.9
								UGA-0001966		35.9
								UGA-0002108		12.6
								UGA-0002108		-0.2
								UGA-0002136		91.7
								UGA-0002137		-139.8
								UGA-0002155		73.6
								UGA-0002164		37.1
								UGA-0002172		107.2
								UGA-0002181		84.3
								UGA-0002191		103.1
								UGA-0002203		80.2
								UGA-0002217		-41.2
								UGA-0002221		59.2
								UGA-0002228		-127.3
								UGA-0002230		7.6
								UGA-0002231		22
								UGA-0002232		-64.6
								UGA-0002233		-125.2
								UGA-0002254		-2.1
								UGA-0002272		-54.4
								UGA-0002288		55.2
								UGA-0002289		84.2
								UGA-0002417		-103.5
								UGA-0002424		-25.2
								UGA-0002454		-124.3
								UGA-0002477		63.5
								UGA-0002489		-25.2
								UGA-0002598		-26.3
								UGA-0002598		39.7
								UGA-0002682		52.4
								UGA-0002682		11.1
								UGA-0002682		11.1
								UGA-0002684		85.3
								UGA-0002685		87
								UGA-0002685		8.1
								UGA-0002685		8.1
								UGA-0002687		39.9
								UGA-0002690		54.9
								UGA-0002690		0.3
								UGA-0002690		0.3
								UGA-0002692		52.2
								UGA-0002692		0.5
								UGA-0002692		0.5
								UGA-0002695		35
								UGA-0002696		-10.6
								UGA-0002700		84
								UGA-0002700		42.2
								UGA-0002700		84
								UGA-0002703		33.3
								UGA-0002706		-12.2
								UGA-0002706		-82.9
								UGA-0002706		-82.9
								UGA-0002707		7.6
								UGA-0002707		-53.6
								UGA-0002707		-53.6
								UGA-0002708		-68
								UGA-0002710		64.5
								UGA-0002710		-107.9
								UGA-0002710		-107.9
								UGA-0002712		72.8
								UGA-0002712		28.5
								UGA-0002712		28.5
								UGA-0002713		41.4
								UGA-0002713		-31.6
								UGA-0002713		-31.6
								UGA-0002715		30.5
								UGA-0002718		80.8
								UGA-0002718		51.4
								UGA-0002718		80.8
								UGA-0002722		28.6
								UGA-0002722		24.9
								UGA-0002722		24.9
								UGA-0002725		45.4
								UGA-0002725		25.6
								UGA-0002725		25.6
								UGA-0002729		78.9
								UGA-0002729		31.6
								UGA-0002729		31.6
								UGA-0002732		67.9
								UGA-0002732		-34
								UGA-0002732		-34
								UGA-0002733		32.3
								UGA-0014899		-102.3
								UGA-0014932		77.7
								UGA-0014947		77.7
								UGA-0014979		13.1
								UGA-0015037		85.3
								UGA-0015051		17.5
								UGA-0015082		64.6
								UGA-0015103		-83.4
								UGA-0015104		8.1
								UGA-0015114		72.3
								UGA-0015132		6.6
								UGA-0015174		76.9
								UGA-0015225		-59
								UGA-0015276		64.4
								UGA-0015280		36.1
								UGA-0015319		67.6
								UGA-0015321		88.8
								UGA-0015327		92.9
								UGA-0015331		-69.2
								UGA-0015354		64.8
								UGA-0015356		59.6
								UGA-0015358		13.2
								UGA-0015369		72.7
								UGA-0015383		66.7
								UGA-0015559		-131.6
								UGA-0015559		50.2
								UGA-0015562		-46.7
								UGA-0015562		20.2
								UGA-0015565		49.9
								UGA-0015568		15.2
								UGA-0015570		16.2
								UGA-0015571		-5.8
								UGA-0015572		-21.8
								UGA-0015573		66
								UGA-0015586		-4.3
								UGA-0015591		59.1
								UGA-0015630		-29.5
								UGA-0015654		12.7
								UGA-0015666		66.1
								UGA-0015687		-25.2
								UGA-0015701		20.5
								UGA-0015715		2.9
								UGA-0015716		61.5
								UGA-0015720		64.7
								UGA-0015729		30
								UGA-0015745		87.3
								UGA-0015746		-29.9
								UGA-0015759		-16.9
								UGA-0015760		26.4

## Sheet: Figure 4B
Note: Compounds with no value listed had an ambiguous dose response curve and could not be characterized as either active or inactive OR were toxic in the dose response assay at or near the same concentration as that tested in the Single Point assay.
ROC Table. Prophylacitc. Net Schizont Growth Area (% inhibition)				ROC Table. Prophylacitc. Hypnozoite Quantity (% inhibition)				ROC Table. Radical Cure. Net Schizont Growth Area (% inhibition)
Molecule Name	Dose Response Active	Dose Response Inactive		Molecule Name	Dose Response Active	Dose Response Inactive		Molecule Name	Dose Response Active	Dose Response Inactive
UGA-0000065	24.4			UGA-0000243	90			UGA-0000243	107.2
UGA-0000140	37.3			UGA-0000246	84			UGA-0000243	98.5
UGA-0000190	37.7			UGA-0000251	92			UGA-0000243	98.5
UGA-0000190	54.7			UGA-0000325	2			UGA-0000246	88.6
UGA-0000243	95.5			UGA-0002702	99			UGA-0000246	83.6
UGA-0000246	101.5			UGA-0002716	23			UGA-0000246	88.6
UGA-0000249	93			UGA-0000257	27			UGA-0000251	94.2
UGA-0000250	58.3			UGA-0002698	80			UGA-0000251	91.4
UGA-0000251	97			UGA-0000153		-35		UGA-0000251	91.4
UGA-0000252	81.6			UGA-0000650		42		UGA-0000252	92.8
UGA-0000254	97.7			UGA-0000065		-22		UGA-0000252	43
UGA-0000257	101.5			UGA-0000068		-1		UGA-0000252	43
UGA-0000261	63.4			UGA-0000118		-50		UGA-0000328	87.8
UGA-0000262	97			UGA-0000140		-27		UGA-0000328	24.2
UGA-0000325	75			UGA-0000190		-42		UGA-0000328	24.2
UGA-0000328	91.4			UGA-0000190		10		UGA-0001338	58.4
UGA-0000329	31.9			UGA-0000228		-92		UGA-0001338	42.4
UGA-0000340	-6.1			UGA-0000250		-24		UGA-0001338	58.4
UGA-0000341	26			UGA-0000252		-22		UGA-0002135	99.7
UGA-0000344	39.5			UGA-0000253		-24.3		UGA-0002185	93.5
UGA-0000650	47.2			UGA-0000254		-38.5		UGA-0002187	77.7
UGA-0002698	101.5			UGA-0000255		-13.2		UGA-0002199	104.7
UGA-0002702	101.5			UGA-0000262		-24		UGA-0002202	111.4
UGA-0002712	57.8			UGA-0000326		-31		UGA-0002204	93.7
UGA-0002716	87.9			UGA-0000340		-76		UGA-0002205	81.4
UGA-0002722	71.1			UGA-0000341		-29		UGA-0002225	97.2
UGA-0002715	90.4			UGA-0000343		-27		UGA-0002266	79.9
UGA-0000068		-37.4		UGA-0000344		-59		UGA-0002267	103.8
UGA-0000228		-51.6		UGA-0000346		27.2		UGA-0002271	106.9
UGA-0000253		36.8		UGA-0000586		-26		UGA-0002431	102.4
UGA-0000255		33.5		UGA-0001634		-14		UGA-0002698	96.8
UGA-0000343		34.1		UGA-0001966		-26		UGA-0002698	96
UGA-0000346		45.3		UGA-0002108		-7		UGA-0002698	96
UGA-0000586		53.9		UGA-0002108		0		UGA-0002702	104.6
UGA-0001634		40.4		UGA-0002137		-10		UGA-0002716	94.9
UGA-0001966		-4.4		UGA-0002217		15		UGA-0002716	36.2
UGA-0002108		66		UGA-0002228		-72		UGA-0002716	94.9
UGA-0002108		56.5		UGA-0002230		31		UGA-0002719	28
UGA-0002137		30.3		UGA-0002231		22		UGA-0002719	10.5
UGA-0002228		-57.4		UGA-0002232		21		UGA-0002719	10.5
UGA-0002231		-19		UGA-0002233		24		UGA-0002730	91.8
UGA-0002254		14.9		UGA-0002254		-4		UGA-0002730	18.9
UGA-0002417		41.1		UGA-0002417		-88		UGA-0014671	-14.3
UGA-0002424		18.1		UGA-0002424		-27		UGA-0014920	-63.3
UGA-0002454		18		UGA-0002454		-102		UGA-0014944	78
UGA-0002489		32		UGA-0002489		22		UGA-0015116	68.9
UGA-0002598		-77.3		UGA-0002598		-39		UGA-0015181	99
UGA-0002682		27.7		UGA-0002682		-3		UGA-0015289	86.6
UGA-0002687		44.2		UGA-0002685		-42		UGA-0000248
UGA-0002690		-56.1		UGA-0002687		-26		UGA-0000248
UGA-0002695		39.5		UGA-0002690		-3		UGA-0000248
UGA-0002703		-37.3		UGA-0002692		-16		UGA-0000326
UGA-0002707		-93		UGA-0002695		-52		UGA-0000326
UGA-0002708		-17.4		UGA-0002696		-40		UGA-0000326
UGA-0002710		-28.6		UGA-0002700		58		UGA-0002287
UGA-0002728		70.5		UGA-0002703		6		UGA-0002720
UGA-0002729		35.3		UGA-0002707		-5		UGA-0002721
UGA-0015559		18.4		UGA-0002708		14		UGA-0002721
UGA-0015562		61.5		UGA-0002710		-31		UGA-0002721
UGA-0002692		53.5		UGA-0002712		14		UGA-0002728
UGA-0001338				UGA-0002713		-48		UGA-0002728
UGA-0002107				UGA-0002715		-46		UGA-0002728
UGA-0002107				UGA-0002721		-52		UGA-0000065		32.7
UGA-0002684				UGA-0002722		-26		UGA-0000065		5
UGA-0002730				UGA-0002728		-44		UGA-0000065		5
UGA-0002730				UGA-0002729		-14		UGA-0000068		61.9
UGA-0002720				UGA-0015559		-55		UGA-0000068		21.9
UGA-0002718				UGA-0015562		41		UGA-0000068		21.9
UGA-0015104				UGA-0001338				UGA-0000069		59
UGA-0002696				UGA-0002107				UGA-0000069		17.6
UGA-0000326				UGA-0002107				UGA-0000069		17.6
UGA-0002685				UGA-0002718				UGA-0000118		34.1
UGA-0000248				UGA-0002720				UGA-0000118		24.2
UGA-0002713				UGA-0002730				UGA-0000118		34.1
UGA-0002230				UGA-0002730				UGA-0000140		10.2
UGA-0002700				UGA-0002684				UGA-0000153		86.6
UGA-0000248				UGA-0015104				UGA-0000153		-14.5
UGA-0000118				UGA-0000248				UGA-0000153		-14.5
UGA-0002217				UGA-0000248				UGA-0000190		67.9
UGA-0002232				UGA-0000249				UGA-0000190		9.6
UGA-0002233				UGA-0000261				UGA-0000190		4.9
UGA-0002721				UGA-0000328				UGA-0000190		9.6
UGA-0000153				UGA-0000329				UGA-0000228		13.7
								UGA-0000228		-2.6
								UGA-0000228		13.7
								UGA-0000250		51.4
								UGA-0000250		31.7
								UGA-0000250		31.7
								UGA-0000253		-14.2
								UGA-0000254		9.6
								UGA-0000255		-13.9
								UGA-0000257		25.4
								UGA-0000257		24.8
								UGA-0000257		25.4
								UGA-0000261		62.4
								UGA-0000261		1.6
								UGA-0000261		1.6
								UGA-0000262		62.2
								UGA-0000262		37.1
								UGA-0000262		37.1
								UGA-0000325		60.1
								UGA-0000325		31.5
								UGA-0000325		31.5
								UGA-0000329		35.7
								UGA-0000340		13.1
								UGA-0000340		10.5
								UGA-0000340		10.5
								UGA-0000341		75.9
								UGA-0000341		-38.9
								UGA-0000341		-38.9
								UGA-0000343		9.4
								UGA-0000343		-88.8
								UGA-0000343		-88.8
								UGA-0000344		34.1
								UGA-0000344		9.6
								UGA-0000344		9.6
								UGA-0000346		-11.3
								UGA-0000586		20.6
								UGA-0000586		3.3
								UGA-0000586		20.6
								UGA-0000650		-36.9
								UGA-0001634		97.8
								UGA-0001634		-77.6
								UGA-0001634		-77.6
								UGA-0001966		83.3
								UGA-0001966		35.9
								UGA-0001966		35.9
								UGA-0002108		12.6
								UGA-0002108		-0.2
								UGA-0002136		91.7
								UGA-0002137		-139.8
								UGA-0002155		73.6
								UGA-0002164		37.1
								UGA-0002172		107.2
								UGA-0002191		103.1
								UGA-0002203		80.2
								UGA-0002217		-41.2
								UGA-0002221		59.2
								UGA-0002228		-127.3
								UGA-0002230		7.6
								UGA-0002231		22
								UGA-0002232		-64.6
								UGA-0002233		-125.2
								UGA-0002254		-2.1
								UGA-0002272		-54.4
								UGA-0002288		55.2
								UGA-0002289		84.2
								UGA-0002417		-103.5
								UGA-0002424		-25.2
								UGA-0002454		-124.3
								UGA-0002477		63.5
								UGA-0002489		-25.2
								UGA-0002598		-26.3
								UGA-0002598		39.7
								UGA-0002682		52.4
								UGA-0002682		11.1
								UGA-0002682		11.1
								UGA-0002684		85.3
								UGA-0002685		87
								UGA-0002685		8.1
								UGA-0002685		8.1
								UGA-0002687		39.9
								UGA-0002690		54.9
								UGA-0002690		0.3
								UGA-0002690		0.3
								UGA-0002692		52.2
								UGA-0002692		0.5
								UGA-0002692		0.5
								UGA-0002695		35
								UGA-0002700		84
								UGA-0002700		42.2
								UGA-0002700		84
								UGA-0002703		33.3
								UGA-0002706		-12.2
								UGA-0002706		-82.9
								UGA-0002706		-82.9
								UGA-0002707		7.6
								UGA-0002707		-53.6
								UGA-0002707		-53.6
								UGA-0002708		-68
								UGA-0002710		64.5
								UGA-0002710		-107.9
								UGA-0002710		-107.9
								UGA-0002712		72.8
								UGA-0002712		28.5
								UGA-0002712		28.5
								UGA-0002713		41.4
								UGA-0002713		-31.6
								UGA-0002713		-31.6
								UGA-0002715		30.5
								UGA-0002718		80.8
								UGA-0002718		51.4
								UGA-0002718		80.8
								UGA-0002722		28.6
								UGA-0002722		24.9
								UGA-0002722		24.9
								UGA-0002725		45.4
								UGA-0002725		25.6
								UGA-0002725		25.6
								UGA-0002729		78.9
								UGA-0002729		31.6
								UGA-0002729		31.6
								UGA-0002732		67.9
								UGA-0002732		-34
								UGA-0002732		-34
								UGA-0002733		32.3
								UGA-0014899		-102.3
								UGA-0014932		77.7
								UGA-0014947		77.7
								UGA-0014979		13.1
								UGA-0015037		85.3
								UGA-0015051		17.5
								UGA-0015082		64.6
								UGA-0015103		-83.4
								UGA-0015114		72.3
								UGA-0015132		6.6
								UGA-0015174		76.9
								UGA-0015225		-59
								UGA-0015276		64.4
								UGA-0015280		36.1
								UGA-0015319		67.6
								UGA-0015321		88.8
								UGA-0015327		92.9
								UGA-0015331		-69.2
								UGA-0015354		64.8
								UGA-0015356		59.6
								UGA-0015358		13.2
								UGA-0015369		72.7
								UGA-0015383		66.7
								UGA-0015559		-131.6
								UGA-0015559		50.2
								UGA-0015562		-46.7
								UGA-0015562		20.2
								UGA-0015565		49.9
								UGA-0015568		15.2
								UGA-0015570		16.2
								UGA-0015571		-5.8
								UGA-0015572		-21.8
								UGA-0015573		66
								UGA-0015586		-4.3
								UGA-0015591		59.1
								UGA-0015630		-29.5
								UGA-0015654		12.7
								UGA-0015666		66.1
								UGA-0015687		-25.2
								UGA-0015701		20.5
								UGA-0015715		2.9
								UGA-0015716		61.5
								UGA-0015720		64.7
								UGA-0015729		30
								UGA-0015745		87.3
								UGA-0015746		-29.9
								UGA-0015759		-16.9
								UGA-0015760		26.4

## Sheet: Figure 4C
ROC Table. Prophylacitc. Hepatic Nuclei (100-% negative control)				ROC Table. Radical Cure. Hepatic Nuclei (100-% negative control)
Molecule Name	Dose Response Non-toxic	Dose Response Toxic		Molecule Name	Dose Response Non-toxic	Dose Response Toxic
UGA-0000243	-15			UGA-0000243	-9
UGA-0000246	0			UGA-0000243	-5
UGA-0000251	3			UGA-0000243	-5
UGA-0000325	-10			UGA-0000246	-12
UGA-0002702	-12			UGA-0000246	-3
UGA-0002716	-5			UGA-0000246	-12
UGA-0000257	-7			UGA-0000251	-6
UGA-0002698	-10			UGA-0000251	-12
UGA-0000153	-4			UGA-0000251	-12
UGA-0000650	5			UGA-0000252	-3
UGA-0000065	-6			UGA-0000252	-14
UGA-0000068	4			UGA-0000252	-14
UGA-0000118	-4			UGA-0000328	-6
UGA-0000140	-11			UGA-0000328	4
UGA-0000190	-9			UGA-0000328	4
UGA-0000190	8			UGA-0001338	-14
UGA-0000228	-14			UGA-0001338	-2
UGA-0000250	-6			UGA-0001338	-14
UGA-0000252	-18			UGA-0002135	-1
UGA-0000253	-1			UGA-0002185	4
UGA-0000254	-11			UGA-0002187	-2
UGA-0000255	-12			UGA-0002199	1
UGA-0000262	-9			UGA-0002202	-9
UGA-0000326	0			UGA-0002204	-2
UGA-0000340	10			UGA-0002205	-1
UGA-0000341	3			UGA-0002225	-6
UGA-0000343	-4			UGA-0002266	3
UGA-0000344	0			UGA-0002267	-14
UGA-0000346	-4			UGA-0002271	-9
UGA-0000586	-12			UGA-0002431	-6
UGA-0001634	2			UGA-0002698	5
UGA-0001966	2			UGA-0002698	37
UGA-0002108	-1			UGA-0002698	37
UGA-0002108	1			UGA-0002702	-9
UGA-0002137	-5			UGA-0002716	-7
UGA-0002217	4			UGA-0002716	-6
UGA-0002228	-15			UGA-0002716	-7
UGA-0002230	0			UGA-0002719	-2
UGA-0002231	1			UGA-0002719	-18
UGA-0002232	-5			UGA-0002719	-18
UGA-0002233	-13			UGA-0002730	10
UGA-0002254	-2			UGA-0002730	1
UGA-0002417	-2			UGA-0014671	-8
UGA-0002424	1			UGA-0014920	8
UGA-0002454	-4			UGA-0014944	3
UGA-0002489	1			UGA-0015116	-3
UGA-0002598	4			UGA-0015181	-9
UGA-0002682	-7			UGA-0015289	-2
UGA-0002685	-12			UGA-0000248	9
UGA-0002687	-13			UGA-0000248	0
UGA-0002690	-18			UGA-0000248	-8
UGA-0002692	3			UGA-0000326	-13
UGA-0002695	-5			UGA-0000326	-1
UGA-0002696	-2			UGA-0000326	-13
UGA-0002700	0			UGA-0002287	4
UGA-0002703	-36			UGA-0002720	-2
UGA-0002707	-8			UGA-0002721	-3
UGA-0002708	-6			UGA-0002721	-2
UGA-0002710	-4			UGA-0002721	-2
UGA-0002712	6			UGA-0002728	5
UGA-0002713	0			UGA-0002728	-22
UGA-0002715	-1			UGA-0002728	-22
UGA-0002721	-6			UGA-0000065	-3
UGA-0002722	4			UGA-0000065	-15
UGA-0002728	-4			UGA-0000065	-15
UGA-0002729	-4			UGA-0000068	-3
UGA-0015559	-20			UGA-0000068	-14
UGA-0015562	10			UGA-0000068	-14
UGA-0001338		10		UGA-0000069	-2
UGA-0002107		-4		UGA-0000069	-19
UGA-0002107		-4		UGA-0000069	-19
UGA-0002718		1		UGA-0000118	-13
UGA-0002720		13		UGA-0000118	33
UGA-0002730		8		UGA-0000118	-13
UGA-0002730		9		UGA-0000140	-6
UGA-0002684		-4		UGA-0000153	-1
UGA-0015104		8		UGA-0000153	-6
UGA-0000248	10			UGA-0000153	-6
UGA-0000248	4			UGA-0000190	2
UGA-0000249	-23			UGA-0000190	-5
UGA-0000261	-6			UGA-0000190	2
UGA-0000328	-9			UGA-0000190	-5
UGA-0000329	-4			UGA-0000228	-14
				UGA-0000228	7
				UGA-0000228	-14
				UGA-0000250	-3
				UGA-0000250	-6
				UGA-0000250	-6
				UGA-0000253	3
				UGA-0000254	-2
				UGA-0000255	2
				UGA-0000257	10
				UGA-0000257	-7
				UGA-0000257	10
				UGA-0000261	3
				UGA-0000261	0
				UGA-0000261	0
				UGA-0000262	-6
				UGA-0000262	-13
				UGA-0000262	-13
				UGA-0000325	-12
				UGA-0000325	-8
				UGA-0000325	-8
				UGA-0000329	0
				UGA-0000340	-2
				UGA-0000340	-25
				UGA-0000340	-25
				UGA-0000341	-6
				UGA-0000341	-16
				UGA-0000341	-16
				UGA-0000343	5
				UGA-0000343	-15
				UGA-0000343	-15
				UGA-0000344	0
				UGA-0000344	-20
				UGA-0000344	-20
				UGA-0000346	-4
				UGA-0000586	-6
				UGA-0000586	-5
				UGA-0000586	-6
				UGA-0000650	-1
				UGA-0001634	-1
				UGA-0001634	-19
				UGA-0001634	-19
				UGA-0001966	-1
				UGA-0001966	-11
				UGA-0001966	-11
				UGA-0002108	-7
				UGA-0002108	-5
				UGA-0002136	-9
				UGA-0002137	-4
				UGA-0002155	-4
				UGA-0002164	-2
				UGA-0002172	-10
				UGA-0002191	-2
				UGA-0002203	2
				UGA-0002217	7
				UGA-0002221	2
				UGA-0002228	-6
				UGA-0002230	-8
				UGA-0002231	-5
				UGA-0002232	-7
				UGA-0002233	9
				UGA-0002254	5
				UGA-0002272	-3
				UGA-0002288	-1
				UGA-0002289	-10
				UGA-0002417	-5
				UGA-0002424	3
				UGA-0002454	3
				UGA-0002477	7
				UGA-0002489	2
				UGA-0002598	-17
				UGA-0002598	0
				UGA-0002682	1
				UGA-0002682	-15
				UGA-0002682	-15
				UGA-0002684	12
				UGA-0002685	-7
				UGA-0002685	-15
				UGA-0002685	-15
				UGA-0002687	-6
				UGA-0002690	-4
				UGA-0002690	-13
				UGA-0002690	-13
				UGA-0002692	-4
				UGA-0002692	-24
				UGA-0002692	-24
				UGA-0002695	-8
				UGA-0002700	-13
				UGA-0002700	-7
				UGA-0002700	-13
				UGA-0002703	-37
				UGA-0002706	-5
				UGA-0002706	-8
				UGA-0002706	-8
				UGA-0002707	-2
				UGA-0002707	-19
				UGA-0002707	-19
				UGA-0002708	-5
				UGA-0002710	1
				UGA-0002710	-27
				UGA-0002710	-27
				UGA-0002712	-6
				UGA-0002712	-8
				UGA-0002712	-8
				UGA-0002713	-7
				UGA-0002713	-10
				UGA-0002713	-10
				UGA-0002715	-5
				UGA-0002718	25
				UGA-0002718	2
				UGA-0002718	25
				UGA-0002722	-6
				UGA-0002722	-8
				UGA-0002722	-8
				UGA-0002725	-3
				UGA-0002725	-22
				UGA-0002725	-22
				UGA-0002729	6
				UGA-0002729	-17
				UGA-0002729	-17
				UGA-0002732	-2
				UGA-0002732	-10
				UGA-0002732	-10
				UGA-0002733	-3
				UGA-0014899	12
				UGA-0014932	3
				UGA-0014947	1
				UGA-0014979	0
				UGA-0015037	18
				UGA-0015051	14
				UGA-0015082	-10
				UGA-0015103	-6
				UGA-0015114	-1
				UGA-0015132	-3
				UGA-0015174	-5
				UGA-0015225	0
				UGA-0015276	-2
				UGA-0015280	-2
				UGA-0015319	1
				UGA-0015321	-1
				UGA-0015327	20
				UGA-0015331	10
				UGA-0015354	6
				UGA-0015356	2
				UGA-0015358	0
				UGA-0015369	17
				UGA-0015383	-1
				UGA-0015559	-20
				UGA-0015559	-1
				UGA-0015562	-22
				UGA-0015562	-2
				UGA-0015565	-1
				UGA-0015568	-4
				UGA-0015570	0
				UGA-0015571	0
				UGA-0015572	-15
				UGA-0015573	-8
				UGA-0015586	-8
				UGA-0015591	-5
				UGA-0015630	8
				UGA-0015654	5
				UGA-0015666	10
				UGA-0015687	11
				UGA-0015701	11
				UGA-0015715	14
				UGA-0015716	15
				UGA-0015720	-1
				UGA-0015729	32
				UGA-0015745	23
				UGA-0015746	53
				UGA-0015759	35
				UGA-0015760	40
				UGA-0000249		-10
				UGA-0000249		0
				UGA-0000249		0
				UGA-0002107		-10
				UGA-0002107		7
				UGA-0002107		-8
				UGA-0002107		7
				UGA-0002348		9
				UGA-0015010		5
				UGA-0015351		13
				UGA-0015426		54
				UGA-0002181		12
				UGA-0002696		0
				UGA-0015104		-9

## Sheet: Figure 5A
Potency heatmap (EC50, µM) of all 78 RCL compounds against P. falciparum asexual blood stages (PfABS) cultured in media supplemented with 0.5% Albumax versus P. cynomolgi asexual blood stages (PcABS) cultured in media supplemented with either 0.5% Albumax or 20% M. fascicularis serum.
Molecule Name	Synonym	PfABS (0.5% AlbuMAX)	PcABS (0.5% AlbuMAX)	PcABS (20% Mf serum)
UGA-0002725	21A092	0.015	0.0069745	0.079405
UGA-0002687	Albitiazolium	0.014	0.36715	0.144
UGA-0002713	Amodiaquine	0.006	0.019825	0.0081445
UGA-0000257	AN762	0.101	1.7465	2.202
UGA-0002692	AQ-13	0.016	0.0787	0.055935
UGA-0002719	Artefenomel	0.042	0.002592	0.002342
UGA-0002685	Artemether	0.058	0.0068035	0.0065465
UGA-0015559	Artemisinin	0.095	0.0073345	0.0093875
UGA-0002697	Artemisone	0.005	0.0005653	0.0006418
UGA-0015560	Artenimol	0.008	0.0006044	0.000485
UGA-0000326	Arterolane	0.008	0.0014215	0.0009815
UGA-0015562	Artesunate	0.041	0.005521	0.003007
UGA-0000250	Atovaquone	0.0027	0.0007448	0.0017255
UGA-0000328	AZ412	0.023	0.076765	0.05665
UGA-0000344	Azithromycin	10	10	10
UGA-0002702	CC_642944	0.177	4.884	0.6289
UGA-0002696	CC675052	0.096	0.08642	0.07097
UGA-0000153	Chloroquine	0.13	0.184	0.034
UGA-0002712	Chlorproguanil	5.339	8.447	10
UGA-0002732	Cipargamin	0.004	0.0033055	0.015445
UGA-0000340	Cis-Mirincamycin	10	7.987	10
UGA-0002733	Cladosporin	0.076	0.12355	1.429
UGA-0000065	Clindamycin	10	10	9.206
UGA-0002727	CXP18.6	0.956	0.9484	1.239
UGA-0000586	Cycloguanil	0.019	0.0042235	0.002131
UGA-0002698	Cycloheximide	0.282	0.035165	0.040085
UGA-0002705	Dapsone	10	10	10
UGA-0000246	DDD107498	0.002	0.0015105	0.000654
UGA-0002683	Deferoxamine	10	10	10
UGA-0002682	Dehydroepiandrosterone sulphate	10	10	10
UGA-0002708	Deoxydihydroartemisinin	10	10	10
UGA-0000190	Doxycyclin	9.934	9.3615	8.35
UGA-0000252	DSM265	0.011	0.0063875	0.0625
UGA-0000261	DSM421	0.062	0.0606	0.0595
UGA-0000325	ELQ-300	0.118	0.01824	0.0064785
UGA-0002724	Ferroquine	0.046	0.04329	0.03621
UGA-0000343	Fosmidomycin	10	10	6.693
UGA-0002703	Furamidine	0.54	4.672	0.8643
UGA-0002598	Halofantrine	0.004	0.0005	0.00053075
UGA-0001966	Hydroxychloroquine	0.427	3.3685	0.2093
UGA-0000251	KAF156	0.026255	0.003614	0.036625
UGA-0001634	Lumefantrine	0.028	0.02332	0.105165
UGA-0000140	Methotrexate	0.138	0.2319	0.1679
UGA-0002691	Methylene Blue	0.018	0.0053805	0.0059755
UGA-0002726	MK-4815	0.574	0.04939	0.09378
UGA-0000243	MMV048	0.127	0.05984	0.049045
UGA-0002689	N-acetyl-D-penicillamine	10	7.5595	10
UGA-0002715	N-Desethylamodiaquine	0.009	0.022215	0.0115
UGA-0002706	Naphthoquine	0.056	0.0232	0.06826
UGA-0002734	NMT-145	0.018949	0.01054	0.01096
UGA-0002722	NPC-1161B	2.859	2.7605	8.2045
UGA-0000262	P218	0.00207778	0.00066065	0.001672
UGA-0002709	Pafuramidine	10	10	10
UGA-0002700	Pamaquine	3.953	0.32465	0.187
UGA-0002107	Pentamidine	0.139	0.21165	0.38895
UGA-0002686	Phenylequine	0.007	0.036565	0.040675
UGA-0002707	Piperaquine	1.30608	0.019	0.035
UGA-0000248	Primaquine	5.746	3.096	8.998
UGA-0002728	Proguanil	10	10	10
UGA-0000228	Pyrimethamine	0.038	0.021795	0.0071685
UGA-0002718	Pyronaridine	0.011	0.0035485	0.003978
UGA-0002710	Quinidine	0.074	0.030795	0.0184825
UGA-0002701	Quinine	0.252	0.1267	0.1741
UGA-0002704	Riboflavin	10	10	10
UGA-0002720	Ro 47-7737	0.002	0.004208	0.00364
UGA-0002108	Sitamaquine	0.73	0.7728	1.049
UGA-0002721	SJ733	0.116	0.5385	0.2933
UGA-0002729	Sulfadiazine	10	10	8.317
UGA-0002690	Sulfadoxine	10	10	0.8032
UGA-0000069	Sulfamethoxazole	10	10	10
UGA-0000249	Tafenoquine	5.942	5.2855	10
UGA-0002695	TCMDC-135909	0.01	0.07736	0.03877
UGA-0000118	Tetracycline	10	10	10
UGA-0001338	Thiostrepton	10	3.932	9.128
UGA-0000341	Trans-Mirincamycin	10	10	10
UGA-0000068	Trimethoprim	5.282	0.79345	0.5246
UGA-0002716	UCT943	0.318	0.077	0.02
UGA-0002714	WR 194965	0.014	0.001965	0.0068105

[truncated: 18 more sheets: Figure 5B, Figure 5C, Figure 5D, Figure 6, Figure S1A, Figure S2A, Figure S2B, Figure S2C, Figure S3, Figure S4-Prophylactic, Figure S4-Radical Cure, Figure S5-Prophylactic, Figure S5-Radical Cure, Figure S6-MBProphylactic, Figure S6-MBRadical Cure, Figure S6-PDRadical Cure, Figure S7, Figure S8]
