# Supplementary material for: Probing the distinct chemosensitivity of Plasmodium vivax liver stage parasites and demonstration of 8-aminoquinoline radical cure activity in vitro
Source: Sci Rep. 2021 Oct 7;11:19905. doi: 10.1038/s41598-021-99152-9 (PMC8497498; doi:10.1038/s41598-021-99152-9)
Supplement: Supplementary file 3 — Supplementary Information 3. [file 41598_2021_99152_MOESM3_ESM.xlsx]

## Sheet: TUBERCULOSIS
Note: empty cell = "not tested"					Anti - Mycobacterium tuberculosis activity data		Anti - Mycobacterium tuberculosis activity data															Cytotoxicity data
Smiles	Rack	Position	MMV ID	Analogues available	Replicating form: Average MIC90 (μM)a	Non-Replicating form: Average MIC90 (μM)a	1-week GAST/Fe MIC (μM)	2-week GAST/Fe MIC (μM)	1-week 7H9/ADC/Tw MIC (μM)	2-week 7H9/ADC/Tw MIC (μM)	2-week Alamar Blue 7H9/ADC/Tw MIC (μM)	1-week 7H9/glucose/BSA/Tx MIC (μM)	2-week 7H9/glucose/BSA/Tx MIC (μM)	1-week 7H9/DPPC/cholesterol/BSA/Tx MIC (μM)	2-week 7H9/DPPC/cholesterol/BSA/Tx MIC (μM)	1-week 7H9/cholesterol/BSA/Tx MIC (μM)	2-week Alamar Blue 7H9/cholesterol/BSA/Tx MIC (μM)	day 10 in 7H9/2.5mM butyrate/pH6/0.1mM nitrite MIC90 (μM)	day 21 in 7H9/2.5mM butyrate/pH6/0.1mM nitrite MIC90 (μM)	day 10 in 7H9/2.5mM butyrate/pH6/0.1mM nitrite MIC90 (μM)	day 21 MIC99 in 7H9/2.5mM butyrate/pH6/0.1mM nitrite MIC99 (μM)	HepG2 CC50 (uM)a	HepG2 galactose CC50 (μM), Experiment 1	HepG2 galactose CC50 (μM), Experiment 2	HepG2 glucose CC50 (μM), Experiment 1	HepG2 glucose CC50 (μM), Experiment 2
CC(C)CNS(=O)(=O)c1ccc(CCC(=O)Nc2ccc(Cl)cc2C)cc1	Plate E	F10	MMV161996		14.36	13.42	2.3	2.3	4.7	6.25	6.25	4.7	6.25	3.13	3.13	3.13	6.25	>50	25	>50	50	> 100
COc1ccc(OC(C)C(=O)Nc2ccc(Cl)cc2C)cc1	Plate A	H07	MMV202458		14.63	12.24	2.3	2.3	4.7	6.25	6.25	9.4	9.4	6.25	6.25	9.4	12.5	25	25	>50	50	> 100
OC1=C(C(=O)Nc2cccnc2)C(=O)N3CCc4cccc1c34	Plate A	C10	MMV676395		8.35	7.75	3.13	3.13	25	25	25	6.25	9.4	12.5	12.5	12.5	12.5	6.25	12.5	>50	>50	> 100
CC(C)n1ncc2c(cc(nc12)c3ccccc3)C(=O)NCC(N4CCOCC4)c5cccs5	Plate A	F09	MMV676406		0.61	1.28	0.3	0.3	0.78	1.2	1.2	1.2	1.2	0.78	0.78	0.6	1.56	3.12	3.12	1.5	1.5	57.95
CCOC(=O)c1c(C)c(sc1NC(=O)c2c(F)c(F)c(F)c(F)c2F)C(=O)N	Plate E	E11	MMV153413	x	< 0.25	0.23	0.07	0.1	0.1	0.39	0.39	0.1	0.39	0.049	0.3	0.07	0.39	0.78	6.25	>50	>50	4.15	48.84	> 50	31.73	23.51
NC(CC(=O)c1ccc(Cl)cc1Cl)C(Cl)(Cl)Cl	Plate E	A03	MMV676468		17.37	6.04	0.39	0.6	12.5	12.5	12.5	19	25	37	50	19	25	12.5	12.5	>50	>50	37.9
O=C(C1CCN(CC1)c2nnc(s2)n3cccc3)N4CCC(Cc5ccccc5)CC4	Plate C	F09	MMV676478		0.94	0.8	0.024	0.024	0.1	0.07	0.07	0.1	0.1	0.024	0.04	0.024	0.049	0.19	0.19	0.78	0.78	> 100
CCOC(=O)NC(=O)c1ccsc1NC(=O)c2nc3ccccc3s2	Plate A	E07	MMV090930		0.69	0.34	<0.024	<0.024	0.2	0.15	0.15	0.2	0.2	0.1	0.1	0.049	0.1	≤0.04	≤0.04	0.19	0.09	47.01
FC(F)(F)c1nnc2ccc(Cl)nn12	Plate B	G02	MMV069458		6.37	7.75	0.6	1.2	3.13	6.25	4.7	3.13	4.7	4.7	6.25	4.7	6.25	3.12	50	>50	>50	> 100
O=C(NCCc1c[nH]c2ccccc12)C3=Cc4ccccc4OC3=O	Plate A	H06	MMV676539		7.71	4.78	0.3	0.6	0.78	0.78	0.78	0.78	1.56	1.56	3.13	1.2	4.7	12.5	50	>50	>50	> 100
COc1ccc(cc1OC)c2onc(n2)c3cccc(NC(=O)Cc4ccc(F)cc4)c3	Plate A	E09	MMV676571		0.39	1.61	1.56	1.56	0.3	0.39	0.39	0.2	0.2	0.78	0.78	0.6	0.6	3.12	6.25	3.12	6.25	> 100
O=C(CCC1CCCCC1)Nc2cccc(c2)c3oc(nn3)c4occc4	Plate A	E11	MMV676589		5.42	13.65	1.2	1.2	1.2	2.3	2.3	2.3	3.13	2.3	3.13	1.56	3.13	1.5	1.5	1.5	1.5	> 100
CC1COC2(CCN(CC2)C3=NC(=O)c4cc(cc(c4S3)[N+](=O)[O-])C(F)(F)F)O1	Plate A	B08	MMV676603		< 0.01	< 0.01	<0.024	<0.024	<0.024	<0.024	<0.024	<0.024	<0.024	<0.024	<0.024	<0.024	<0.024	≤0.04	≤0.04	≤0.04	≤0.04	> 100
CCCCS(=O)(=O)Nc1ccc2cnn(C)c2c1	Plate C	A07	MMV687145	x	0.69	1.39	0.3	0.6	0.6	0.6	0.6	0.39	0.78	0.39	0.6	0.6	2.3	12.5	50	>50	50	> 100
Cc1cc(C)c2cc([nH]c2c1)C(=O)NC3CCCCCCC3	Plate C	E05	MMV687146	x	0.01	0.01	<0.024	<0.024	<0.024	0.024	0.024	<0.024	<0.024	<0.024	<0.024	<0.024	<0.024	≤0.04	≤0.04	>50	>50	> 100
O=C(C1CCN(CC1)c2cc(ncn2)n3cccc3)N4CCc5ccccc5C4	Plate C	H04	MMV687172		7.41	7.62	0.39	0.6	0.78	1.56	1.56	2.3	2.3	3.13	3.13	3.13	3.13	12.5	50	>50	>50	> 100
CCc1ccc(cc1)[C@@H]2C[C@@H](n3ncc(C(=O)NCc4ccc(OC)cc4)c3N2)C(F)(F)F	Plate C	G07	MMV687180		0.24	1.13	0.1	0.1	0.78	1.56	1.56	0.6	0.78	0.2	0.3	0.2	0.39	6.25	12.5	>50	>50	50.61
CC(C)(C(=O)Nc1ccc(F)cc1)n2cc(cn2)c3ccccc3F	Plate C	A04	MMV687239		4.51	3.6	2.3	2.3	1.56	1.56	2.3	3.13	3.13	2.3	1.56	0.6	1.56	6.25	6.25	12.5	12.5	> 100
CCc1nc2ccc(Cl)cn2c1C(=O)NCc3ccc(cc3)N4CCC(CC4)c5ccc(OC(F)(F)F)cc5	Plate C	E06	MMV687696		0.01	0.01	<0.024	<0.024	>50	>50	0.024	0.1	>50	<0.024	0.024	<0.024	0.024	≤0.04	≤0.04	≤0.04	≤0.04	> 100
Fc1cc(cc(F)c1C2=CCN(Cc3ccccc3)CC2)N4C[C@H](COc5ccon5)OC4=O	Plate E	E10	MMV687813		3.51	2.88	0.78	1.56	0.39	0.6	0.39	0.78	0.78	1.56	1.56	1.2	0.6	6.25	6.25	25	25	30.39
CC1(COc2ccc(cc2)N3CCC(CC3)Oc4ccc(OC(F)(F)F)cc4)Cn5cc(nc5O1)N(=O)=O	Plate C	F06	MMV688262		0.08	0.2	0.1	0.15	0.07	0.15	0.15	0.2	0.049	<0.024	0.1	0.049	0.6	0.39	12.5	>50	>50	72.52
CC(=O)NCC1CN(C(=O)O1)c2ccc(c(F)c2)c3ccc(CNCc4cn[nH]n4)cc3	Plate C	A08	MMV688327		0.51	0.31	0.1	0.15	0.3	0.39	0.39	0.2	0.3	0.1	0.3	0.3	0.39	0.19	0.39	1.5	1.5	> 100
CC(=O)NCC1CN(C(=O)O1)c2ccc(c(F)c2)c3ccc(CO)cc3	Plate C	C02	MMV688508		0.49	0.32	0.1	0.3	0.39	0.6	0.39	0.6	0.6	0.39	0.6	0.39	0.39	0.39	0.78	1.5	1.5	> 100
Cc1cccc(n1)c2nc(Nc3ccncn3)c4sccc4n2	Plate C	A05	MMV688122	x	2.5	0.09	6.25	12.5	4.7	9.4	9.4	≥50	>50	37	>50	37	6.25	3.12	6.25	6.25	6.25	14.26
Cc1cccc(Cn2ccc(NC(=O)c3ccc4OCOc4c3)n2)c1	Plate B	E02	MMV676386		22.6	10.37	0.2	0.3	9.4	25	12.5	12.5	25	9.4	19	9.4	9.4	25	50	50	50	> 100
NC(=O)COc1ccc(cc1)c2ccc(cc2)C#N	Plate A	C07	MMV053220	x	23.22	13.73	4.7	4.7	37	>50	50	25	50	12.5	50	12.5	≥50	25	25	>50	>50	> 100
COC(=O)c1c2CCCCCc2sc1NC(=O)c3c(F)c(F)c(F)c(F)c3F	Plate A	H09	MMV461553		0.86	3.8	0.78	0.78	1.2	2.3	1.56	0.78	1.2	0.6	1.56	0.6	1.56	1.5	3.1	3.1	3.1	7.49
CCC(Sc1oc2ccccc2n1)C(=O)Nc3nnc(C)s3	Plate E	C11	MMV611037		68.37	4.49	9.4	12.5	>50	>50	>50	>50	>50	>50	>50	>50	>50	50	50	>50	>50	> 100
CCCn1c(CNc2ccccc2O)nc3ccccc13	Plate A	E10	MMV676445		12.7	7.04	1.56	1.56	9.4	9.4	6.25	12.5	12.5	6.25	6.25	6.25	6.25	3.12	6.25	>50	>50	84.11
Cc1nc2ccccn2c1C(=O)NCc3ccc(Cl)cc3	Plate B	B02	MMV012074		> 100	2	0.049	0.07	>50	>50	4.7	25	>50	2.3	25	9.4	3.13	50	50	>50	>50	> 100
COc1cc(nc2ccc(C)c(N)c12)C(F)(F)F	Plate E	B09	MMV047015		> 100	16.06	0.2	0.6	>50	>50	12.5	25	>50	4.7	50	2.3	3.13	3.12	6.25	>50	>50	> 100
COc1ccccc1OCCCCn2c(nc3ccccc23)C4CC4	Plate A	H08	MMV676474		> 100	16.41	0.2	0.6	>50	>50	19	37	>50	9.4	37	3.13	4.7	6.25	25	50	>50	99.97
Clc1ccc(s1)C(=O)Nc2oc(nn2)c3ccc(Cl)s3	Plate A	A09	MMV676501		35.24	2.76	0.78	1.2	9.4	9.4	9.4	4.7	6.25	6.25	12.5	3.13	6.25	6.5	6.25	>50	>50	50.12
Cc1ccc2oc(nc2c1)c3cc(NC(=O)Cc4ccccc4)ccc3Cl	Plate A	F11	MMV676509	x	3.58	> 100	6.25	9.4	25	25	25	25	25	12.5	12.5	25	25	>50	>50	>50	>50	83.58
O=C(N1CCN(Cc2ccc3OCOc3c2)CC1)c4oc5ccccc5c4	Plate A	H10	MMV676520		> 100	16.65	0.1	0.2	>50	>50	12.5	>50	>50	19	50	37	6.25	50	>50	>50	>50	> 100
Cc1nn(Cc2ccccc2)c(Cl)c1C(=O)NC3CCCCCC3	Plate A	G06	MMV063404		> 100	5.96	0.39	0.39	19	50	6.25	37	>50	4.7	6.25	1.56	2.3	3.12	25	3.12	25	> 100
Cc1nnc(NCc2cccc(Cl)c2)c3ccccc13	Plate A	D08	MMV676555		> 100	4.61	0.2	0.6	50	>50	1.56	>50	>50	≥50	>50	19	>50	25	>50	>50	>50	75.98
NC(=O)c1cc(ccc1OCCOc2ccccc2)c3ccsc3	Plate C	F05	MMV687138		> 100	3.96	0.39	0.6	>50	>50	19	>50	>50	12.5	>50	>50	6.25	>50	>50	>50	>50	> 100
COc1ccc(Cn2cnc3c(nc(Cl)nc23)c4occc4)cc1	Plate C	E07	MMV687170		> 100	8.43	0.78	1.56	>50	>50	19	>50	>50	4.7	>50	6.25	3.13	50	>50	>50	>50	> 100
COc1ccc2nc(C)cc(OCC(=O)Nc3ccccc3OC)c2c1	Plate C	D07	MMV687188		> 50	1.61	0.049	0.1	37	>50	2.3	25	50	1.56	25	12.5	2.3	>50	>50	>50	>50	57.4
CC(=CCC\C(=C/CNCCNC1C2CC3CC(CC1C3)C2)\C)C	Plate C	G06	MMV687273		1.24	5.3	0.39	0.78	0.78	1.2	1.2	0.6	1.2	0.39	0.6	0.39	0.78	>50	>50	>50	>50	7.1
FC(F)(F)c1nc2ccccn2c1C(=O)NCc3cc(Cl)cc(Cl)c3	Plate C	E04	MMV687699		> 100	2.93	0.1	0.39	12.5	37	12.5	>50	>50	4.7	12.5	2.3	1.2	1.5	12.5	>50	>50	38.29
CCCCOC(=O)Nc1cc2nc([nH]c2cc1N3CCCC3)C4CCCCC4	Plate C	C05	MMV687730	x	0.3	97.34	0.1	0.15	0.049	0.2	0.2	0.2	0.39	0.15	0.2	0.1	0.2	0.39	0.78	0.78	0.78	26.77
Cc1cc(NCCc2ccccc2)nc(NC(=N)Nc3ccc(Cl)cc3)n1	Plate C	G04	MMV021660	x	1.15	2.77	0.78	0.78	1.2	1.56	2.3	1.2	1.2	0.6	0.78	0.6	0.78	3.12	3.12	6.25	3.12	6.46
CNc1snc(C)c1C(=O)NCCOc2ccc(OC)cc2	Plate A	D07	MMV688554	x	> 100	19.8	0.2	0.78	>50	>50	12.5	50	>50	19	50	3.13	3.13	6.25	50	6.25	50	> 100
CCC(Sc1oc2ccccc2n1)C(=O)Nc3nccs3	Plate A	D09	MMV676383		3.08	1.38	37	37	9.4	9.4	9.4	9.4	12.5	9.4	12.5	12.5	12.5	6.25	6.25	12.5	6.25	12.99
Brc1c(nc2ncccn12)c3ccc4OCOc4c3	Plate A	F08	MMV676377		45.15	27.78	0.2	0.3	25	37	4.7	25	37	3.13	25	1.56	2.3	1.5	12.5	>50	50	> 100
COc1cccc(OCC(=O)c2ccc(Br)cc2)c1	Plate A	C11	MMV676379		> 100	> 100	9.4	9.4	19	50	25	19	50	19	50	12.5	50	12.5	25	25	50	> 100
Fc1ccccc1c2oc(NCCc3ccccc3)c(n2)C#N	Plate E	D11	MMV676384	x	> 100	75.49	0.78	1.56	>50	>50	37	>50	>50	12.5	50	19	12.5	50	>50	>50	>50	> 100
O=C(N1CCN(Cc2ccc3OCOc3c2)CC1)c4[nH]nc5CCCCc45	Plate A	B07	MMV676389	x	> 100	> 15.5	0.39	0.78	>50	>50	4.7	37	>50	4.7	19	0.78	1.56	1.5	6.25	>50	>50	> 100
Fc1cccc(OCC(=O)Nc2nc(cs2)c3ccccn3)c1	Plate A	D11	MMV676409		84.36	27.54	1.2	2.3	37	50	50	19	37	19	50	19	37	12.5	25	>50	>50	61.44
CC(Oc1ccccc1)C(=O)Nc2nc(cs2)c3ccccn3	Plate D	G11	MMV676411		91.3	41.74	1.56	2.3	12.5	12.5	12.5	12.5	50	25	>50	9.4	19	12.5	12.5	6.25	6.25	29.29
Clc1ccc(cc1)S(=O)(=O)c2oc(nc2C#N)c3ccccc3	Plate A	A11	MMV676412		2.59	0.41	0.6	0.6	3.13	6.25	6.25	3.13	6.25	6.25	12.5	6.25	12.5	6.25	12.5	>50	>50	2.16
Cc1ccc(NC(=O)CC2COc3ccccc3O2)cc1Cl	Plate A	E08	MMV676431		53.8	56.94	9.4	12.5	37	50	50	19	25	19	37	19	25	50	50	>50	>50	66.7
Cc1ccc2nc(Cl)c(CNCc3cccs3)cc2c1	Plate A	C09	MMV676439		> 100	93.69	0.78	1.56	>50	>50	50	>50	>50	12.5	>50	19	37	>50	>50	>50	>50	> 100
O=C(NC1CCCCC1)N2CCN(Cc3ccc4OCOc4c3)CC2	Plate A	D10	MMV676444	x	> 100	> 100	0.78	1.2	>50	>50	12.5	>50	>50	9.4	50	6.25	12.5	>50	50	>50	50	> 100
CCOC(=O)c1cc(on1)c2csc(Nc3c(C)cc(C)cc3C)n2	Plate A	F10	MMV676461		17.52	13.83	12.5	12.5	4.7	9.4	6.25	3.13	4.7	3.13	6.25	1.56	3.13	3.1	6.25	6.25	6.25	24.35
CCC(C)NC(=O)c1ccc(NC(=O)C2(CCCC2)c3ccccc3)cc1	Plate E	G02	MMV146306		> 100	> 100	12.5	>50	>50	>50	>50	>50	>50	>50	>50	>50	>50	>50	>50	>50	>50	> 100
CCOc1ccc(OCC(=O)Nc2cc(C)cc(C)c2)cc1	Plate E	B03	MMV676470		82.31	65.02	3.13	4.7	≥50	>50	>50	50	>50	50	>50	50	>50	>50	>50	>50	>50	> 100
COc1ccc(cc1)C2(CCCC2)C(=O)Nc3ccc(Br)cc3	Plate E	D03	MMV200748		26.54	46.53	19	19	19	12.5	12.5	12.5	12.5	12.5	9.4	9.4	12.5	50	50	>50	50	> 100
COc1cccc(OC)c1C(=O)Nc2ccc(Cl)c(c2)c3nc4ccccc4s3	Plate E	C03	MMV676472		26.14	55.08	6.25	9.4	37	37	37	25	25	12.5	12.5	12.5	19	>50	>50	>50	>50	> 100
CC1=C(CCC(=O)O)C(=O)Oc2c(C)c(OCc3cc(C)cc(C)c3)ccc12	Plate A	F07	MMV676476		> 100	> 100	6.25	9.4	>50	>50	>50	>50	>50	50	50	>50	>50	>50	>50	>50	>50	> 100
CCC1=C(C)N=C(NC1=O)n2nc(C)cc2NC(=O)c3ccccc3SC	Plate A	B11	MMV676477	x	> 100	1.25	0.1	0.2	>50	>50	37	9.4	>50	3.13	>50	6.25	>50	3.12	>50	>50	>50	1.34
FC(F)(F)c1cccc(c1)C(=O)Nc2oc(nn2)c3ccc(Cl)cc3	Plate A	B10	MMV102872	x	27.24	2.71	0.049	0.07	25	25	25	3.13	6.25	4.7	19	19	12.5	12.5	12.5	>50	50	9.01
COc1ccc(cc1)c2cc(NC(=O)c3ccc(F)cc3Cl)ccc2OC	Plate A	A07	MMV676526		> 100	67.7	3.13	19	>50	>50	50	>50	>50	≥50	>50	25	>50	>50	>50	>50	>50	> 100
Cc1cc(O)nc(n1)n2nc(C)cc2C	Plate E	H08	MMV393995	x	> 100	> 43.28	1.56	4.7	37	50	50	25	>50	50	>50	25	25	6.25	12.5	25	12.5	60.7
COc1ccc(Nc2ccccc2NC(=O)c3ccc(O)nc3)cc1	Plate A	G11	MMV676554		28.6	17.81	<0.024	<0.024	37	37	12.5	37	37	0.6	2.3	0.3	0.6	1.5	6.25	>50	>50	42.5
CC1=NN(C(=O)C1Cc2cccc3ccccc23)c4nc5ccccc5s4	Plate A	G07	MMV676558		96.74	> 100	1.56	3.13	19	25	25	12.5	12.5	12.5	12.5	12.5	19	6.25	12.5	12.5	12.5	21.87
Fc1ccc2c(Cl)c(sc2c1)C(=O)NC3=NCCS3	Plate A	C08	MMV676584		> 100	39.31	0.6	1.2	>50	>50	9.4	>50	>50	6.25	>50	3.13	3.13	3.12	12.5	3.12	12.5	> 100
Nc1c2CCCCc2nc3sc4CCCCc4c13	Plate A	G10	MMV676588		52.04	94.59	1.56	2.3	25	37	12.5	19	25	12.5	25	12.5	25	50	50	>50	>50	34.92
CCCn1nnc(NC(=O)COc2ccc(cc2)C3CCCCC3)n1	Plate A	G09	MMV676597	x	40.07	98.45	6.25	12.5	19	37	37	19	37	19	37	6.25	25	25	50	50	50	> 100
COc1ccc2nc(C)cc(OCC(=O)NCc3ccccc3)c2c1	Plate C	F07	MMV687189		> 100	27.1	0.78	1.56	>50	>50	6.25	>50	>50	12.5	>50	>50	3.13	>50	>50	>50	>50	> 100
NC(=O)c1cc(Br)ccc1OCCOc2ccccc2	Plate C	C04	MMV687243		> 100	> 100	6.25	37	>50	>50	>50	>50	>50	>50	>50	50	>50	50	>50	>50	>50	> 100
Nc1nc2ccc(cc2[nH]1)c3cncc(Oc4ccc(F)cc4)c3	Plate C	D05	MMV687248	x	9.89	41.17	6.25	6.25	19	19	19	19	25	12.5	19	12.5	12.5	6.25	6.25	25	25	31.5
CCCCc1ccc(nc1)C(=O)Nc2nccc3ccccc23	Plate C	C07	MMV687254		39.09	61.01	0.78	1.56	4.7	6.25	6.25	6.25	9.4	2.3	4.7	0.78	1.56	3.12	6.25	3.12	6.25	73.76
Nc1ncnc2c1ncn2[C@@H]3O[C@H](COS(=O)(=O)NC(=O)c4ccccc4O)[C@@H](O)[C@H]3O	Plate E	D10	MMV687700		> 100	> 100	0.3	0.6	>50	>50	9.4	>50	>50	>50	>50	>50	>50	>50	>50	>50	>50	> 100
COc1cccc(n1)c2nc3c(cccc3n2CC4CCCN4)N5CCCC5	Plate C	D04	MMV687703		38.5	80.61	4.7	4.7	9.4	9.4	6.25	25	37	25	50	37	9.4	12.5	25	>50	>50	24.98
Cc1ccc2[nH]c(C3CCCNC3)c(c4ccncc4)c2c1	Plate C	H07	MMV024311	x	19.48	50.54	1.56	2.3	37	50	12.5	25	50	9.4	9.4	6.25	9.4	6.25	12.5	25	25	12.71
OC[C@H]1CN(C(=O)O1)c2cc(F)c(C3=CCN(Cc4ccccc4)CC3)c(F)c2	Plate E	E08	MMV687729		11.61	18.99	9.4	9.4	4.7	4.7	3.13	4.7	4.7	9.4	9.4	4.7	4.7	50	50	>50	>50	38.79
Cc1cc(OCC(=O)NCc2ccccc2)c3cc(Br)ccc3n1	Plate C	A11	MMV687747	x	> 100	21.21	0.2	0.39	50	>50	4.7	37	50	3.13	25	2.3	1.56	1.5	6.25	25	>50	30.98
Oc1ccc(Cl)cc1C(=O)Nc2ccc(c(c2)C(F)(F)F)C(F)(F)F	Plate C	F08	MMV687807	x	2.33	0.1	1.56	2.3	3.13	4.7	4.7	1.56	3.13	2.3	3.13	1.56	1.56	1.5	1.5	1.5	1.5	0.65
CN1CCN(CCCOc2ncc(Nc3ncc(nc3C(=O)N)c4ccc(c(F)c4)C(F)(F)F)cn2)CC1	Plate D	F11	MMV687812	x	3.46	3.1	1.56	1.56	1.2	1.56	1.56	1.2	1.56	0.2	0.6	0.39	0.6	0.78	1.5	12.5	12.5	3.86
O=C(NCc1cocc1)N2CCN(Cc3ccc4OCOc4c3)CC2	Plate A	A08	MMV688553	x	> 100	57.06	0.39	0.78	>50	>50	6.25	37	>50	4.7	25	3.13	2.3	6.25	25	6.25	25	> 100
Clc1ccc(CN2CCN(CC2)C(=O)NCc3occc3)s1	Plate A	G08	MMV688555		> 100	90.18	0.6	1.2	>50	>50	12.5	>50	>50	37	50	37	12.5	50	>50	>50	>50	> 100
NCC(c1cccs1)S(=O)(=O)c2ccccc2	Plate E	G03	MMV688557	x	20.66	19.61	1.56	2.3	19	25	25	25	25	50	50	50	50	25	25	>50	>50	35.4
CN1C(=O)N(C)c2nsc(c2C1=O)S(=O)(=O)C	Plate C	C06	MMV687251		15.4	< 0.23	4.7	6.25	19	25	25	12.5	19	19	37	25	25	6.25	12.5	12.5	12.5	1.08
CCc1nc2ccccc2n1CC(O)COc3cc(C)ccc3Cl	Plate A	A10	MMV676449	x	77.99	69.99	12.5	12.5	37	≥50	37	37	≥50	12.5	25	9.4	9.4	25	50	>50	>50	43.2
C(Nc1nc(nc2ccccc12)N3CCCCC3)c4occc4	Plate A	B09	MMV676401	x	8.41	27.82	9.4	9.4	19	25	25	6.25	12.5	6.25	9.4	4.7	6.25	12.5	25	12.5	25	18.59
Nc1cccnc1Nc2ccc(Cl)cc2	Plate E	C10	MMV676524		4.3	3.65	50	50	>50	>50	37	50	50	12.5	19	9.4	4.7	12.5	50	>50	>50	9.04
CCCc1ccc(cc1)S(=O)(=O)Nc2ccc(CN3CCN(CC4CC4)CC3)cc2	Plate C	D06	MMV688125		18.73	47.41	12.5	12.5	19	19	19	9.4	9.4	4.7	6.25	6.25	6.25	50	50	>50	>50	17.69
Cn1ccnc1CNCCS(=O)(=O)c2cccc(Nc3ccc(cn3)c4cccc(F)c4)c2	Plate C	B04	MMV688466		> 100	> 100	25	25	50	>50	>50	19	>50	12.5	≥50	25	37	>50	>50	>50	>50	46.13
C([C@@H]1CN(CCN1)c2nccc(Oc3ccc(cc3)n4ccnc4)n2)c5ccccc5	Plate C	B05	MMV687749	x	16.54	38.14	37	37	50	50	19	37	50	25	37	9.4	12.5	25	25	50	50	29.03
C(Nc1cccnc1)c2ccc(s2)c3cc4ccncc4cc3OC5CCNCC5	Plate C	F04	MMV023969	x	11.81	58.71	3.13	4.7	50	37	12.5	≥50	≥50	50	50	50	37	>50	>50	>50	>50	8.02
Cc1cnc(nc1Oc2ccc(cc2)n3ccnc3)N4CCN[C@@H](Cc5ccccc5)C4	Plate E	C08	MMV687765	x	8.88	27.66	6.25	9.4	25	37	19	19	37	12.5	37	12.5	50	>50	>50	>50	>50	14.08
CCc1ccc(cc1)S(=O)(=O)Nc2cc(CN3CCN(CCC(C)C)CC3)ccc2C	Plate C	D09	MMV688124		45.62	89.76	19	25	25	25	25	25	25	12.5	12.5	12.5	12.5	>50	50	>50	>50	27.41
O=C(Nc1nc(cs1)c2ccccn2)c3cncn3c4ccccc4	Plate A	H11	MMV676512		82.72	32.49	1.56	3.13	19	25	19	19	25	9.4	25	9.4	12.5	6.25	12.5	>50	>50	3.78
COc1cccc(c1)n2nnnc2S(=O)(=O)C	Plate E	F08	MMV272144	x	9.47	3.34	0.78	1.2	12.5	25	25	9.4	25	12.5	50	19	50	6.25	12.5	6.25	12.5	1.65
CC(C)(C)c1cnc(NC(=O)c2ccccc2O)s1	Plate E	H11	MMV495543	x	81.89	21.01	19	25	>50	>50	>50	>50	>50	>50	>50	>50	>50	50	50	>50	>50	47.64
C1CCC(CC1)Nc2cc(nc(n2)c3ccccn3)C4CC4	Plate E	G04	MMV021013	x			25	25	37	50	37	37	50	25	50	19	9.4	25	50	50	>50		> 50	> 50	> 50	> 50
CC(=O)N1CCc2cc3nc(C)cc(C)c3cc12	Plate C	B07	MMV054312				0.15	0.39	>50	>50	4.7	>50	>50	2.3	25	3.13	2.3	6.25	12.5	>50	>50		> 50	> 50	> 50	> 50
COc1cccc(NC(=O)c2c3CCCc3sc2NC(=O)c4cccnc4)c1	Plate E	F07	MMV228911	x			9.4	12.5	12.5	12.5	12.5	4.7	6.25	9.4	50	12.5	>50	3.12	>50	>50	>50		> 50	> 50	> 50	> 50
CS(=O)(=O)CC1=Nc2ccccc2OC1=O	Plate A	E04	MMV553002				0.78	1.56	19	9.4	6.25	9.4	9.4	6.25	6.25	6.25	6.25	3.12	3.12	12.5	12.5		> 50	> 50	> 50	> 50
COc1cccc(c1)n2nnnc2S(=O)(=O)Cc3ccccc3	Plate A	F04	MMV676388				1.2	1.56	25	37	25	12.5	37	25	50	25	50	3.12	6.25	6.25	6.25		28.46	30.64	19.05	17.88
[O-][N+](=O)c1cn2C[C@@H](COc2n1)OCc3ccc(OC(F)(F)F)cc3	Plate E	F06	MMV688755				0.2	0.15	0.39	0.39	0.39	0.39	0.6	0.2	0.2	0.1	0.3	0.39	0.78	0.78	3.1		> 50	> 50	> 50	> 50
CC(=O)NC[C@H]1CN(C(=O)O1)c2ccc(N3CCSCC3)c(F)c2	Plate A	E06	MMV688756	x			0.2	0.6	1.2	1.2	0.78	0.6	1.2	0.6	1.2	0.39	0.78	0.19	0.39	0.39	0.78		> 50	> 50	> 50	> 50
COc1ccc2nccc(NC(=O)C3CCN(CCc4ccc(Cl)cc4)CC3)c2n1	Plate C	H05	MMV688844	x			0.3	0.39	0.39	0.39	0.39	0.39	0.78	0.39	0.78	0.39	0.6	0.39	0.78	>50	>50		> 50	> 50	> 50	> 50
O=C(Nc1ccccc1N2CCOCC2)[C@@H](Cc3ccccc3)NC(=O)c4cccs4	Plate C	D10	MMV688845				0.15	0.15	1.2	1.2	1.2	3.13	4.7	2.3	2.3	1.56	3.13	6.25	12.5	>50	>50		> 50	> 50	> 50	> 50
Cc1ccccc1CN2CCC(O)(CC2)c3ccc(Cl)c(c3)C(F)(F)F	Plate C	B06	MMV688846	x			0.3	0.3	0.39	0.39	0.39	0.39	1.2	0.6	0.78	0.6	0.78	3.12	3.12	12.5	25		> 50	> 50	> 50	> 50
CN1CCN(CC1)c2cc(nc(n2)c3ccncc3)c4ccc(F)cc4	Plate A	C04	MMV688888				19	12.5	37	25	12.5	12.5	9.4	6.25	6.25	12.5	6.25	6.25	12.5	>50	>50		> 50	> 50	> 50	> 50
Clc1ccc(CCNc2cc(nc3ncnn23)c4ccccc4)cc1	Plate A	B04	MMV688889				0.3	1.2	50	>50	6.25	50	>50	4.7	>50	3.13	3.13	6.25	25	>50	>50		> 50	> 50	> 50	> 50
COc1cc(Br)cc2C=C(C(=O)Nc3cccc(c3)C(F)(F)F)C(=O)Oc12	Plate C	G09	MMV688891	x			1.2	4.7	50	>50	>50	1.56	9.4	2.3	9.4	6.25	12.5	1.5	12.5	12.5	12.5		> 50	> 50	> 50	> 50
Clc1cccc2sc(nc12)N(CCCn3ccnc3)C(=O)c4occc4	Plate A	F06	MMV688936				25	37	≥50	50	25	50	37	37	37	12.5	12.5	25	25	>50	>50		> 50	> 50	> 50	> 50
Cc1ccc2nc(C)c(c3ccn(Cc4ccccc4)n3)n2c1	Plate E	H04	MMV688939				0.78	0.78	50	>50	19	50	≥50	12.5	37	9.4	4.7	6.25	50	>50	>50		36.05	28.64	35.52	> 50
COc1cc(CN2CCC3(CC2)C=Cc4ccccc34)cc5OCOc15	Plate D	B11	MMV688941				0.6	0.78	1.2	0.78	0.78	2.3	2.3	1.56	2.3	1.56	2.3	6.25	6.25	12.5	12.5		> 50	> 50	> 50	> 50
Brc1cncc(c1)c2cc(NCCCn3ccnc3)nc(n2)c4ccccc4	Plate A	D04	MMV661713				12.5	12.5	37	25	12.5	4.7	12.5	6.25	9.4	9.4	6.25	12.5	12.5	>50	>50		43.57	> 50	16.38	28.34
CCOc1ccc(cc1)c2nc(CNCCc3ccc(F)cc3)cs2	Plate E	B04	MMV688938				19	12.5	25	25	25	19	19	12.5	12.5	9.4	12.5	25	25	50	50		21.17	24.02	33.34	35.35
a Assays kindly performed by the Nathan group, Weill Cornell Medical College: Yan Ling, Julia Roberts, David Zhang, contact person is Dr. Ben Gold at bsg2001@med.cornell.edu
For more information about these assays, please see:
Ben Gold, Julia Roberts, Yan Ling, Lays Lopez Quezada, Jou Glasheen, Elaine Ballinger, Selin Somersan-Karakaya, Thulasi Warrier, J. David Warren, Carl Nathan, Antimicrobial Agents and Chemotherapy, 2015, 59 (10), 6521 and references therein

## Sheet: MALARIA
Note: empty cell = "not tested"						Antimalarial activity: Asexual Blood Stage data			Antimalarial activity: Liver stage data		Antimalarial activity: Gametocytes data		Cytotoxicity data
Smiles	Rack	Position	MMV ID	Analogues available	Target ID work instigated	Plasmodium falciparum 3D7 IC50 (μM)	Plasmodium falciparum Dd2 IC50 (μM)	Plasmodium falciparum W2 IC50 (μM)	Plasmodium berghei sporozoite Luciferase assay: inhibition at 10 μM ( %)	Plasmodium berghei sporozoite Luciferase assay IC50 (μM)	Plasmodium falciparum NF54 Gametocytes Stage V: inhibition at 10 μM (% )	Plasmodium falciparum NF54 Gametocytes Stage V IC50 (μM)	HL60 CC50 (μM)	MRC5 CC50 (μM)	HepG2 CC20 (μM)a	HepG2: inhibition at 10 μM (%)	HepG2 CC50 (μM)
CCC(NC(=O)c1ccccc1NC(=O)c2ccc(C)cc2)C(=O)OC	Plate E	F02	MMV019551			0.16			0		29		>50			5
CC(C)(C)c1cc(cc(c1)C(=O)Nc2cccnc2)C(=O)Nc3cccnc3	Plate B	B07	MMV020982			0.904135	1.62997	1.88337	12		10		>50		17.2	19
C1CCN(CC1)c2cc(nc3ccccc23)c4ccccn4	Plate B	E11	MMV560185	X		>2	>2		92	9.7	93	0.51			22.9		>10
O=C(Nc1cccc(c1)c2ccc(NCCCN3CCCC3)nc2)c4ccccc4	Plate D	A04	MMV023953			0.851972	2.74092	1.65959	25		7		>50		17.2	0
CN1CCC(CC1)NCc2cccc(c2)c3ccc(cc3)S(=O)(=O)NCc4ccccc4	Plate D	B07	MMV022029	X	X	0.819339	2.05546	2.1412	99	4.55	95	1.42			4.15		>10
COc1cncc(c1)c2cncc(n2)N3CCN(CC3)c4ccncc4	Plate D	E04	MMV085071	X	X	0.103619	0.152707	0.17845	64	>7.5	12				4.65		>10
NCC(=O)N1CCn2c(C1)nc(c2Nc3ccc4OCOc4c3)c5ccccc5	Plate D	G04	MMV011691			0.639911	0.891929	0.543076	100	3.778	56				>80		>10
CNC(=O)C1Cc2c([nH]c3cc(Cl)ccc23)C4(CCN(CCc5ccccc5)CC4)N1	Plate D	A07	MMV031011			0.863566	1.94846	4.54647	99	4.51	33				10		>10
CCCS(=O)(=O)N1CCC(CO)(Cc2ccccc2C(F)(F)F)CC1	Plate D	G03	MMV001059			1.09267	0.99275	1.55	43		19		>50		>80	0
C(Nc1nn2c(cnc2s1)c3cccs3)C4CCOCC4	Plate A	A02	MMV010764			1.3726	1.10626		58	>10	18				30		>10
FC(F)(F)c1cccc(c1)c2nc3c(NCc4ccncc4)nccc3[nH]2	Plate D	A06	MMV032967		X	0.509585	0.784528	1.04181	62	>10	11				14.6		>10
COc1cc(ccc1O)c2cc(cnc2N)c3ccc(cc3)S(=O)(=O)C	Plate D	A05	MMV010576			0.097129	0.141582	0.101783	100	2.516	94	0.066			1.55		>10
NC(=O)c1ccc(cc1)c2nc(cnc2N)c3ccc(cc3)C#N	Plate D	F05	MMV085499			0.0949982	0.105841	0.212499	100	0.2804	87	0.14			12		>10
OCc1ccc(cc1)c2cncc(Nc3cccc(Cl)c3)c2	Plate D	A02	MMV026468	X		0.0334632	0.0100555	0.003	57		5		>25		20.5	7
CN1CCN(CC1)c2nccc3nc([nH]c23)c4ccc(F)c(F)c4	Plate D	E06	MMV676260			1.13183	1.7118	2.11281	56	>10	32				10.3		>10
CN1CCN(CC1)c2nccc3[nH]c(cc23)c4cccc(F)c4	Plate E	A08	MMV393144			1.45693	2.10334	2.63131	40		29		>12.5		10.4	2
COc1cccc(c1)c2cc3c(Nc4cccnc4)nccc3[nH]2	Plate E	G05	MMV392832			1.28097	2.49327	2.53365	77	>10	6				2.29		>10
Clc1cccc(c1)C(c2ccc(CN3CCNCC3)cc2)n4ccnc4	Plate D	G06	MMV663250			1.63221	1.52964	1.36078	83	>10	36				15.2		>10
NS(=O)(=O)c1cncc(c1)c2ccc3nccc(c4cn[nH]c4)c3n2	Plate D	H04	MMV024101	X	X	0.604196	0.626967	0.732669	96	2.165	70				0.489		>10
CCCNC(=O)N1CCC2(CC1)CC(=O)c3cc(C)ccc3O2	Plate D	E03	MMV085230			2.05692	3.11729	1.56828	3		1		>50		>80	0
CC(C)(C)c1cc(C(=O)N2CCN(CC2)c3nccnc3C#N)n(Cc4ccccc4)n1	Plate D	D09	MMV023949		X	0.599275	1.00486	1.29848	42		8		>50		22.9	0
CC(C)(C)CN1C(=NC(C1=O)(c2ccccc2)c3ccccc3)N	Plate D	D04	MMV026550			0.800747	1.49794	>2	25		2		6.49		1.17	0
Nc1nccc2ccc(Oc3ccncc3)cc12	Plate E	F09	MMV026313			0.22506	0.743756	0.419723	52	>10	43				>80		>10
C[C@@H](N1CCCC[C@H]1c2ccc(OCc3cccc(F)c3)cc2)C(=O)N	Plate D	D02	MMV676269			>2	>2		95	1.361	0				>80		>10
C[C@@H](N1CCCC[C@@H]1c2ccc(OCc3cccc(F)c3)cc2)C(=O)N	Plate E	F05	MMV676270						99	1.771	5				21.8		>10
CN(C)CCNC(=O)N1CCCN(CC1)c2ncnc3cc(sc23)c4ccccc4	Plate D	F07	MMV024195			1.57748	2.90927	3.85083	73	1.971	5				6.21		>10
OCCc1ccc(Nc2nccc(n2)c3nnc4ccccn34)cc1	Plate E	D05	MMV028694			1.08396	1.63389	0.69	99	1.471	11				1.67		8.054
Cc1ccc(cc1)S(=O)(=O)n2cc(c3ccnc(N)c3)c4cc(Br)cnc24	Plate D	C07	MMV024114		X	0.632011	1.47129	1.30199	99	>6	17				5.28		>6
COc1ccc(cc1OC)c2cnc3ccc(nn23)N4CCCC4	Plate D	F06	MMV023985	X	X	0.695356	0.669783	0.862423	100	0.6315	91	0.41			4.95		>10
FC(F)(F)c1ccc(CN2C(=O)COCc3ccc(Br)cc23)cc1	Plate D	E08	MMV032995			0.964108	3.06213	2.2565	2		2		>50		38.4	10
O=C(NCCc1ccccc1)c2cc(cnc2NCC3CC3)c4cccnc4	Plate D	C04	MMV026490			1.28755	2.2933	1.40347	39		4		>12.5		12.9	5
FC(F)(F)c1nc(oc1C(=O)Nc2ccc(nc2)N3CCNCC3)c4ccccc4	Plate D	F04	MMV024937	X	X	1.22167	1.64311	2.99704	78	2.55	44				13.4		>10
NS(=O)(=O)c1cccc(c1)c2ccc3ncc(nc3c2)N4CCOCC4	Plate D	D07	MMV023860	X		1.49628	1.65935	1.85263	100	1.821	92	1.33			7.61		>10
CN(C(=O)c1cc2c(cccc2[nH]1)c3cncnc3)c4ccccc4	Plate D	H06	MMV024443			0.720989	0.672375	0.79182	100	1.018	81	0.57			6.04		>10
COc1cccc2c(C)nc(N=C(N)N)nc12	Plate A	B03	MMV000907			1.062	>2		42		0		>50		8.38	20
Cc1cnc(CCNC(=O)c2cc(cs2)c3ccc(Cl)cc3)[nH]1	Plate A	E03	MMV676350	X		0.806628	2.01655	2.85981	85	8.575	15				6.9		>10
O=C1N(Cc2cc3ccccc3s2)CC4CN(Cc5ccccc5)CCN14	Plate A	C02	MMV084603	X		1.16172	1.26069	1.33214	100	0.1986	53				26.4		>10
CS(=O)(=O)c1cccc(c1)c2cnc3[nH]cc(c4ccc(CCC(=O)O)cc4)c3c2	Plate A	F02	MMV026020			0.503025	0.683639	0.91	47		38		>50		>80	16
CCn1ncc2c(NC3CCOCC3)c(CNC(=O)c4ccnn4C)c(C)nc12	Plate D	A11	MMV026356			0.282579	0.385015	0.596651	100	1.601	89	0.24			24.5		>10
Nc1ncc(cc1c2nc3cc(Cl)cnc3[nH]2)c4cn[nH]c4	Plate C	G10	MMV023370			0.4			0		0		>50		2.82	7
CCN(CC)CCCN1CCN(CC1)C(=O)c2cccc(c2)c3noc(n3)C(F)(F)F	Plate C	C11	MMV022236			0.187176	0.852354	0.312326	4		18		>50		>80	0
FC(F)(F)c1cc(cc(c1)C(F)(F)F)C(=O)Nc2ccnc(n2)c3cccnc3	Plate B	D07	MMV019838			1.05408	>2		0		10		>50		>80	13
CC(=O)Nc1ccc(NC(=O)c2cc([nH]n2)c3cc(Cl)ccc3O)cc1	Plate B	H10	MMV676380	X	X	0.35438	0.479228	0.508108	0		6		>50		>80	7
CN(C)CCNc1ncnc2c3cc(C)ccc3[nH]c12	Plate B	A05	MMV006372	X		0.787242	1.31489	4.00053	0		21					4
Cc1ccc(Oc2ccc(NC(=O)CNc3ccccc3N4CCCC4=O)cc2)cc1	Plate B	A10	MMV020512			0.479534	0.59875	0.638991	89	9.1	0				17.5		9.769
CCN(CC)S(=O)(=O)c1ccc(Cl)c(c1)C(=O)Nc2ccc3nc(C)sc3c2	Plate B	C10	MMV019721	X	X	0.496513	0.553385	0.594873	100	1.306	86	3.91			10		>10
COc1ccc(cc1OC)C2CC(=NN2C(=O)c3occc3)c4cccs4	Plate B	D09	MMV019234			0.299783	0.984761	0.851138	26		1				43.1	15
Cc1ccc2cc(C3NC(=O)c4ccccc4N3)c(Cl)nc2c1	Plate B	E10	MMV019807			1.65526	2.32287	0.985705	37		0				>80	2
Cc1onc(C)c1C(=O)N2CCCC(C2)c3[nH]c4c(C)cccc4c3c5ccncc5	Plate B	A09	MMV020623		X	0.938742	0.740754	0.623535	52		42				>80	0
CNC(=O)c1cc(cs1)S(=O)(=O)N2CCN(CC2)c3ccccn3	Plate B	C07	MMV020136	X		1.10761	0.852492	0.96518	9		34				>80	6
CC(C)c1ncc(c2ccncc2)c(n1)[C@@H]3CC[C@@H](CNC(=O)c4cccnc4)CC3	Plate B	E07	MMV676442			0.844866	1.00232	0.660693	0		3				>80	0
Nc1ccc(cc1)C(=O)Nc2ccc(cc2)c3oc4ccccc4n3	Plate E	A09	MMV007920	X		1.54664	>2		89	>10	0				18.2		>10
Cc1ccc2c(NC(=O)C23NN=C(S3)c4ccccc4)c1C	Plate B	F02	MMV019189			1.13176	2.1289	0.893171	100	0.8834	78	0.9			>80		>7.5
CC1CC1C(=O)NC2CCN(CC3(CCCCC3)c4ccccc4)CC2	Plate B	B08	MMV020120	X		0.583273	0.917955	0.312913	100	2.252	24				>80		>10
CN(C)c1cc(NC(=O)Nc2ccccc2)c3ccccc3n1	Plate B	H08	MMV006901		X	0.598678	1.10279	1.23027	98	>10	88	3.13			6.86		>10
COc1cc2ncnc(NC3CCN(Cc4ccccc4)CC3)c2cc1OC	Plate B	G09	MMV006741		X	0.615366	0.96542	1.56302	46		3					36
Brc1ccc2NC(=O)C3(NCCc4c3[nH]c5ccccc45)c2c1	Plate B	G07	MMV006239			0.50512	0.412063	0.617883	57	>10	38				19.9		>10
CCOc1ccc(cc1)c2nc(NC(=O)CS(=O)(=O)c3ccccc3)sc2C	Plate B	B10	MMV007638			0.655059	1.80103	1.97435	59	>10	17				20		>10
Clc1ccc2OCCN(c3ccc(s3)C(=O)NC4CC4)c2c1	Plate B	D02	MMV020537			1.03			98	3.482	18						>10
Cc1oc(NC(=O)c2cn(nc2c3ccccc3C)c4ccccc4)nn1	Plate B	F10	MMV020320	X		0.714824	1.49629	0.682643	100	0.171	16				0.917		>10
Cc1onc(c1)C(=O)Nc2ccc(cc2)c3ccccc3	Plate B	E08	MMV020152			0.815944	1.40559	0.544152	97	>10	24				>80		>10
COc1ccc(Cl)cc1NC(=O)CN(C)C(=O)c2cnn(n2)c3ccccc3	Plate B	C08	MMV020710			0.241857	0.242083	0.28573	48		60				72.2	6
Cc1cc2ccccc2n1CC(=O)N3CC(Oc4ccccc34)C(=O)N5CCCCC5	Plate B	D08	MMV020520			1.0832	0.772554	1.04924	1		30				21.8	10
COc1ccccc1C(C)NCC(=O)Nc2cc(ccc2Cl)C(F)(F)F	Plate B	F07	MMV020321			1.3848	2.82031	1.40068	55		1				33.7	13
CCOc1ccccc1NC(C)C(=O)Nc2cc(ccc2N3CCOCC3)C(F)(F)F	Plate E	E09	MMV407834			0.419278	0.608662	0.789291	56	>10	39				29.8		>10
CC(C)NCC(=O)Nc1cccc(c1)C(=O)Nc2cccc(c2)C(F)(F)F	Plate E	C09	MMV020165			0.349042	4.09625	2.25477	47		40				11.5	0
Cc1ccc(NC(=O)c2nc[nH]c2C(=O)Nc3nc4ccccc4[nH]3)c(C)c1	Plate B	A07	MMV011903		X	0.361098	0.228899	0.321196	99	>10	88	>8.3			8.43		>10
CN(c1ccc(F)cc1)S(=O)(=O)c2ccc(Cl)c(c2)C(=O)Nc3cccc(C)n3	Plate B	F09	MMV676528			1.57714	>2	1.07069	86	6.773	3				26.4		>10
O=C(NC1CC1)c2ccc(nc2)N3CCC(Cc4ccccc4)CC3	Plate B	E09	MMV024397			1.33345	1.6718	0.824549	100	1.414	28				>80		>10
CC(C)C(C(=O)Nc1ccc(cc1)S(=O)(=O)N(C)C)c2ccc(Cl)cc2	Plate B	H09	MMV020391			0.928035	0.641571	0.786966	66		31				5.35	17
CC(N1CCN(CC1)S(=O)(=O)c2ccc(cc2)C(C)(C)C)C(=O)N3CCCC3	Plate D	C02	MMV020291			0.904907	1.32991	2.16631	18		1				>80	0
Cc1cc(C)n2nc(nc2n1)C(=O)Nc3cc(ccc3N4CCOCC4)C(F)(F)F	Plate B	F08	MMV019087			0.21558	0.224146	0.0741504	88	1.21	4				>80		>10
O=C(Nc1cnc2ccccc2c1)c3cccc(c3)n4cnnn4	Plate E	G09	MMV084864	X	X	0.538813	1.877	0.582672	0		1				>80	0
Clc1ccc(cc1)S(=O)(=O)N2CCN(CC2)C(=S)NCc3occc3	Plate B	G08	MMV000858			1.20252	0.758309	1.24828	23		32				28.3	0
COc1ccccc1CNC(=O)c2cc(nc3c2cnn3C(C)C)C4CC4	Plate B	C09	MMV020517			0.941277	1.50449	2.02661	39		36				11.3	5
Cc1ccc(NC(=O)c2cc(ccc2C)S(=O)(=O)NC(C)(C)C)nc1	Plate E	E02	MMV020289			0.927237	2.51105	1.18348	82	7.351	2				>80		>7.5
CC(C)C(NC(=O)Cc1cccc2ccccc12)C(=O)Nc3cccc(c3)C#N	Plate B	A08	MMV020591			0.9554	3.10498	1.14032	76	9.154	5				14		>10
Cc1ccc(cc1)S(=O)(=O)N2CCN(CC2)C(=O)c3cc([nH]n3)c4ccccc4	Plate B	H06	MMV019742	X		1.04169	1.733	0.3978	92	0.6329	17				>80		>10
Clc1ccc(cc1)S(=O)(=O)NC(Cc2c[nH]c3ccccc23)C(=O)N4CCCCC4	Plate B	F11	MMV085210			>2	1.99844		0		23				21.9	9
Cc1onc(c1)C(=O)Nc2cnn(Cc3ccc(Cl)cc3Cl)c2	Plate B	H07	MMV009054	X		1.88	>2		98	1.388	11				30.6		>10
Cc1cc(Nc2ccncc2)n3nc(C)c(c4ccccc4Cl)c3n1	Plate B	D10	MMV016136			0.627399	0.688754	0.489691	35		46				80	3
C[C@@]1(O)C[C@@H](C1)c2nc(c3ccc4ccc(nc4c3)c5ccccc5)c6c(N)nccn26	Plate B	B09	MMV676605			>2	>2		98	0.3622	16				4.67		>10
Clc1cccc(c1)c2cnn3ccc(nc23)C(=O)Nc4ccc(cc4)N5CCNCC5	Plate D	H03	MMV022478	x	X	0.779508	1.18502	1.40059	96	>10	97	0.62			0.764		>10
COc1cccc(CC(=O)N2CCC(CC2)n3c(C)nc4ccc(F)cc34)c1	Plate D	D03	MMV020081	X		0.244521	0.231027	0.253139	38		72	0.31			>80	0
Clc1cccc(NC(=O)c2cnc(N3CCN(CC3)c4ccncc4)c(Cl)c2)c1	Plate D	D11	MMV024406	X	X	0.832912	1.33038	1.55	99	2.349	51				2.68		>10
OCCNc1ccc(cc1)C(=O)C2C[C@H]2c3ccc(Cl)cc3	Plate D	G05	MMV676877			0.664451	1.62531	2.26479	44		20				12.8	5
FC(F)(F)c1cccc(c1)C(=O)NC2CCN(C2)c3ccnc4ccccc34	Plate D	H08	MMV023388			0.707681	0.779033	2.05571	99	6.543	1				5.82		>10
CCn1cnc2c(Nc3cc(F)cc(F)c3)nc(nc12)C#N	Plate D	H05	MMV676881		X	0.896324	0.942573	0.939564	0		3					5
Nc1nccc2ccc(cc12)c3ccc4nccn4c3	Plate D	E02	MMV023233			0.156606	0.256226	0.37	56		95	0.4			5.41	50
CC(C)(CN)c1nc(c2ccc(Cl)c(O)c2)c([nH]1)c3ccnc(N)n3	Plate E	E05	MMV030734	X	X	0.406662	0.190415	1.05	100	0.3219	9				5.77		>10
COc1ccc(cn1)c2cnc3ccc(NCc4ccc(cc4)S(=O)(=O)N)nn23	Plate E	D08	MMV010545		X	0.485414	0.806619	0.71	100	6.796	82	1.03			3.29		>10
CN1CCN(CC1)S(=O)(=O)c2ccc(cc2)c3ccc4c(Nc5ccc6nn[nH]c6c5)ccnc4c3	Plate D	C05	MMV687246			0.418468	0.415015	0.803407	0		8				>80	0
CC(C)CN1CCC(CC1)N(C)c2cc(NC(=O)c3cccc(C)c3)ccn2	Plate D	B05	MMV024829			2.09834	5.18309	9.25416	66	>10	10				13.7		>10
Cc1nc([nH]c1C)c2cccc(NCc3ccccc3)c2	Plate E	D09	MMV023227	X	X	1.94211	5.02902	2.58864	100	4.589	16				27.7		>10
O=C(Nc1ccccc1)c2ccc(s2)c3cc4ccncc4cc3OC5CCNCC5	Plate D	B10	MMV024035			0.573066	1.23662	1.56084	100	7.369	96	2.28			3.65		>7.5
COc1ccc(CN2CCOc3ccc(cc3C2)C(C)(O)CN(C)C)cc1C	Plate C	A09	MMV008439			>2	1.47115		64	0.9305	7				17.4		>10
CC1(C)Cc2c(CO1)c(nc3snc(Br)c23)N4CCOCC4	Plate E	B02	MMV687794			0.288684	0.264304	0.371632	4		1					4
CCc1ccc(cc1)C(NCc2nc(N)nc(n2)N(C)C)C(C)C	Plate C	H08	MMV1019989			>2	>2					0.076
Cc1cc(C)nc(n1)n2nc(C)cc2Nc3ccccc3	Plate C	F10	MMV062221	X		>2						0.22				7
CC(C)N(Cc1ccccn1)Cc2csc(n2)c3oc(C)cc3	Plate C	G08	MMV1088520			>2	>2					0.45				47
Fc1ccccc1C2CC2C(=O)Nc3nc(cs3)c4ccccn4	Plate A	D03	MMV1028806			>2	>2					0.52				25
CCCn1c(NC(=O)c2ccc3ccccc3n2)nc4ccccc14	Plate C	D11	MMV1030799			>2	>2					0.56				24
CCNC(=O)C(C)Nc1nc(nc2sc(C)c(C)c12)c3cccnc3	Plate C	H09	MMV1037162			>2	>2					0.61				0
CNC(=O)CNc1nc(nc2scc(c3ccccc3)c12)c4ccccn4	Plate C	E11	MMV1029203	X		>2	>2					0.84				4
CC1=NC2=NC=CN2C(NC3=CC=C(C(F)(F)F)C=C3)=C1	Plate E	A02	MMV011229			0.376203		0.356887	Series known to be active		Series known to be inactive
Cc1ccc(cc1)-c1cc(c2cc(ccc2n1)Br)C(=O)Nc1cccnc1	Plate E	F04	MMV016838			0.1 (2009 data)			Series known to be active		Series known to be active			20
Clc1ccc2nc(cc(c2c1)C(=O)NCCN1CCCC1)NCCN1CCOCC1	Plate E	E04	MMV634140			0.1 (2011 data)			Series known to be active		Series known to be active			33.5
FC1(F)CCN(CCCCNc2cc(c3cc(ccc3n2)Cl)C(=O)NCCN2CCCC2)CC1	Plate E	D04	MMV667494			0.007 (2012 data)			Series known to be active		Series known to be active
Cc1cc(Cl)c(cc1OCC(=O)NC2CCCCC2)S(=O)(=O)N3CCCC3	Plate D	C03	MMV006833			0.298035	0.208284	0.160112	81		0					32
CC(C)N(Cc1ccccc1)S(=O)(=O)c2ccc(cc2)C(=O)Nc3cc(C)on3	Plate D	H02	MMV007133			0.978223	1.35922	0.689646	72		12.95					13
COc1cc(OC)cc(c1)C(=O)NCC2Cc3cc(Cl)cc(c3O2)c4ccncc4	Plate D	B04	MMV007471			0.58245	3.26003	1.02	52		12.13					9
Cc1cc(C)n(n1)c2ccc(NC(=O)C3CCN(Cc4cnc(C)s4)CC3)cc2	Plate D	B03	MMV007625			0.784728	2.4562	1.86938	38		0					18
Clc1ccccc1CSCc2oc(cc2)C(=O)NC3CC3	Plate D	G02	MMV007803			1.419	>2		96		14.9					33
COc1ccc(CCN2CCC(CC2)NCc3cccc(c3)N(C)C)cc1	Plate D	B02	MMV011511			1.2026	3.04836	4.46919	67		4.11					6
FC(F)(F)c1cnc(Sc2oc(nn2)c3ccncc3)c(Cl)c1	Plate D	F03	MMV011765			0.266669	0.19563	0.471597	75		0					28
CCOc1ccccc1C(=O)Nc2cccc(c2)c3nc4ncccn4c3C	Plate D	E11	MMV019790			1.27065	2.71685	1.09572	94		42.49					4
CC(Nc1nncc(n1)c2ccc(cc2)C(F)(F)F)c3cn(C)nc3C	Plate E	A11	MMV019993			0.121231	0.204283	0.261078	45		0					19
CC(Nc1cc(Cl)ccc1N2CCOCC2)C(=O)N3CCCC(C)C3	Plate C	B02	MMV020388			0.517519	1.32118	0.877726	46		9.53					13
COc1ccc(cc1)c2cncc3ccc(nc23)C(=O)NCCCn4ccnc4	Plate D	A03	MMV020670			1.0848	1.34795	1.7231	98		71.26					47
CO\C=C(\C(=O)OC)/c1ccccc1Oc2cc(Oc3ccccc3C#N)ncn2	Plate B	B11	MMV021057			0.0535976	0.0925113	0.0285575	97		32.55			>28		37
Nc1ncc(Br)cc1c2nc3cc(Cl)cnc3[nH]2	Plate E	E07	MMV676358			1.49717	2.24406	2.404	89		0					42
C(C1CC1)N2Cc3ccccc3OC4(CCN(Cc5c[nH]c6cnccc56)CC4)C2	Plate E	B08	MMV023183			0.613595	1.60465	2.45302	89		8.4					35
CCC1=CC(=O)N(C)C(=N1)SC(C)C(=O)Nc2ccc(F)cc2	Plate D	H11	MMV688980			1.97474	1.9891	2.09	47		0					25
CC(C)CNc1cc(nc2c([nH]nc12)-c1ccccc1)C	Plate C	E10	MMV021375			1.39655		2.37636								9
O=C(C1CCN(CC1)c2nnnn2c3ccccc3)N4CCc5ccccc5C4	Plate D	F02	MMV009135	X	X										>80
							*Currently under investigation. The chemical structure corresponds to the compound in the box. But the commercial compound that was intially confirmed active was provided with this structure but actually turned out to be a regioisomer
							values >2 μM discarded in the average
						a Assay kindly performed by Abbvie

## Sheet: KINETOPLASTIDS
Note: empty cell = "not tested"					Anti - Trypanosoma cruzi activity dataa	Anti - Trypanosoma brucei activity dataa		Anti - Leishmania activity data					Cytotoxicity data					Analogues
Smiles	Rack	Position	MMV ID	Analogues available	IC50 (μM)	T. b. brucei IC50 (μM)	T. b. rhodesiense IC50 (μM)	L. major IC50 (μM)b	L. infantum (macrophages) IC50 (μM)a	L. donovani (axenic) IC50 (μM)c	L. donovani (macrophages) IC50 (μM)c	Toxicity on infected PMM (μM)c	MRC5 CC50 (μM)a	PMM CC50 (μM)a	PMM CC50 (μM)c	L6 CC50 (μM)c	HepG2 CC20 (μM)c
CN1CCCN(CC1)C(c2ccccc2)c3ccc(Cl)cc3	Plate E	B06	MMV004168	x	9.435	4.64	1.935		36.32				31.77	48				x
CCOC(=O)c1noc(N)c1c2ccccc2	Plate E	H09	MMV1236379	x	>64	1.215	0.455		>64				>64	>64
CNC(=O)C1Cc2ccccc2N1C(=O)Cc3ccc(F)cc3	Plate A	G04	MMV188296		>64	0.49	0.375		>64				>64	>64
CCC(=O)Nc1ccccc1C(=O)Nc2ccccn2	Plate A	F05	MMV202553		>64	2.455	1.31		>64				>64	>64
OB1OCc2ccc(NC(=O)c3ccccc3C(F)(F)F)cc12	Plate B	A03	MMV652003		0.27	0.15	0.23		1.41				>32	16			0.413
COc1ccc(cc1c2cn(nn2)c3ccc(cc3)C(=N)N)C(=N)N	Plate D	C09	MMV675998		21.53	0.25	<0.13		>32	14.3	>30	30	>32	>32	14.6	26.7	5.47
CN(CCc1ccccc1)c2nc(nc(C)c2Cl)c3ccccn3	Plate E	G08	MMV658988	x	0.88	14.89	11.78		4.06	0.02	2.6	16.7	21.67	4	6.1	9.6	11.3
Cc1nc(nc(N2CCC(Cc3ccccc3)C2)c1Cl)c4ccccn4	Plate D	E05	MMV659004		0.97	6.61	5.62	8.96	4.03	0.03	4.2	16.7	15.53	16	21.7	15.2	10.2
OC(=O)c1cccc2oc(nc12)c3cccc(O)c3NC(=O)c4cc(on4)c5ccccc5	Plate D	C11	MMV676008		>32	>32	>32		>32	0.57	>30	>30	>32	>32	61.6	21.9	5.73
Clc1ccc(Cl)c(CO[C@H]2CCCC[C@@H]2n3ccnc3)c1	Plate C	D03	MMV676048		1.36	>32	22.87		16.23	15.6	12.8	30	>32	16	73.2	30.7	37.1
C1CN(CCO1)c2cc(n[nH]2)c3ccc(Oc4ccccc4)cc3	Plate D	B06	MMV045105		16	3.45	1.29		21.53	3.87	>30	>30	>32	>32	38	10	7.47
CC(C)(C)OC(=O)N1CCN(CC1)c2cc(n[nH]2)c3ccc(Oc4ccccc4)cc3	Plate C	E03	MMV676057		9.37	3.89	2.7	13.02	10.16	1.32	>10	20	>32	16	6.6	4.8	4.03
FC(F)(F)c1cc(NCCc2ccccc2)nc(n1)c3ccccn3	Plate D	C10	MMV659010	x	4.25	>32	27.18		16.23	0.25	5.17	30	>32	16	18.2	5.3	>80
Clc1cccc(CO[C@H]2CCc3ccccc3[C@@H]2n4ccnn4)c1	Plate E	A07	MMV676159		3.08	>32	>32		>32	6.6	>30	>30	>32	>32	82	63.97	>80
C(N1CCOCC1)c2cc(n[nH]2)c3ccc(Oc4ccccc4)cc3	Plate E	B07	MMV676161		16	15.08	5.26		>32	9.7	26.1	30	>32	>32	37.6	22.9	28.9
OC(=O)c1cccc2oc(nc12)c3ccccc3NC(=O)c4ccccc4	Plate D	C06	MMV676162		>32	>32	>32		>32	0.4	>30	>30	>32	>32	59.7	45.4	>80
Cc1nc(nc(NCCc2ccc(cc2)S(=O)(=O)C)c1Cl)c3ccccn3	Plate D	G09	MMV658993		4.44	>32	>32		>32	2.05	>30	30	>32	>32	21.2	13	27.9
COC(=O)c1cccc2oc(nc12)c3cccc(OC)c3NC(=O)c4cc(on4)c5ccccc5	Plate D	F09	MMV676186		>32	>32	>32		>32	3.95	>30	>30	>32	>32	42.6	50	>80
CNCCC(Oc1ccc(cc1)C(F)(F)F)c2ccccc2	Plate E	G07	MMV001561	x	5.16	3.97	1.02		13.63				11.37	16			8.97	x
CO[C@@H](C(=O)N1Cc2[nH]nc(NC(=O)c3ccc(cc3)N4CCN(C)CC4)c2C1)c5ccccc5	Plate B	C03	MMV676600		6.48	1.02	0.37		4.06				2.74	4			4.83
CNC(=O)c1nn(C)c2c3nc(Nc4ccc(cc4)N5CCN(C)CC5)ncc3CC(C)(C)c12	Plate B	H02	MMV676602	x	1.05	<0.13	<0.13		0.85				1.07	1			<0.26
CC(C)n1c(C)ncc1c2ccnc(Nc3ccc(cc3)S(=O)(=O)C)n2	Plate B	B03	MMV676604		1.08	0.26	<0.13	3.15	1.15				1	4			0.179
C1CN(CCN1)c2cc(n[nH]2)c3ccc(Oc4ccccc4)cc3	Plate D	A10	MMV687706		4.48	0.99	0.97		4.06				16	4			6.43
C1CC(CCO1)c2cc(n[nH]2)c3ccc(Oc4ccccc4)cc3	Plate A	D02	MMV687762		16.43	7.58	3.77		>32				22.84	>32			10.8
NC(=N)Nc1ccc(c(Cl)c1)c2oc(cc2)c3ccc(NC(=N)N)cc3Cl	Plate C	F03	MMV688179	x	0.29	1.03	0.23		1.01				11.55	1			6.75
Cc1nn(C)c(C)c1NS(=O)(=O)c2c(Cl)cc(cc2Cl)c3ccnc(c3)N4CCNCC4	Plate D	B09	MMV688180		0.85	<0.13	<0.13		1.01				2	1			0.0454
NC(=N)Nc1ccc(cc1Cl)c2oc(cc2)c3ccc(N=C(N)N)c(Cl)c3	Plate D	E10	MMV688271	x	0.66	0.6	0.2		10.16				15.4	16			13.5
Nc1ccc2ncnc(Nc3ccc(OCc4cccc(F)c4)c(Cl)c3)c2c1	Plate E	H07	MMV688273		4.03	>32	13.11	10.43	>32				>32	>32			9.72
Fc1cccc(COc2ccc(Nc3ncnc4ccc(NC(=O)CN5CCOCC5)cc34)cc2Cl)c1	Plate D	D06	MMV688274		0.95	5.31	3.07	12.37	>32				6.41	>32			10.9
CC1=Nc2ccc(Cl)cc2C(O)(N1CCN3CCCCC3)c4ccc(C)cc4	Plate D	E09	MMV688279	x	4.04	0.98	0.43		4.06				16	4			10
CN1CCN(CC1)S(=O)(=O)c2ccc(cc2)c3ccc4c(Nc5ncc(Cl)cn5)ccnc4c3	Plate C	C03	MMV688283		3.81	3.78	0.96	8.51	2.54				>32	4			8
COc1ccc(cc1OCc2ccccn2)C3=NN(C4CCCCCC4)C(=O)C3(C)C	Plate A	H03	MMV688360		4.39	16.24	4.12		>32				>32	>32			41.2
C1CN=C(N1)c2ccc(cc2)c3cc(on3)c4cccc(c4)C5=NCCN5	Plate C	C09	MMV688361		>32	5.63	3		>32				>32	>32			4.51
COc1cc(cc2cc(oc12)c3ccc(cc3)C4=NCCN4)C5=NCCN5	Plate D	A09	MMV688362		13.33	14.49	0.78		>32				>32	>32			14.3
NCCN(C(=O)c1ccc(Cl)cc1Cl)c2ccc(OCc3ccc(Cl)cc3)cc2	Plate C	B11	MMV688371	x	0.62	<0.13	<0.13		0.63				4	1
COc1cc(ccc1c2cn(nn2)c3cccc(c3)C4=NCCN4)C5=NCCN5	Plate D	D08	MMV688407		24.98	>32	3.72		>32				>32	>32			22.9
CN(C)CC(=O)NCCN1C(c2ccccc2)c3cc(Cl)ccc3N=C1C	Plate C	D02	MMV688410		17.12	3.78	3.11		10.12				16	>32			16.4
CO[C@@H]1CN(C[C@H]1O)c2ccc(C#CC3(O)CN4CCC3CC4)c(Cc5ccccc5)n2	Plate E	G11	MMV688415		<0.13	16.12	4		17.28				>32	>32			38.4
CCCCN(CCCC)c1c(cc(cc1C#N)S(=O)(=O)Nc2ccccc2)C#N	Plate D	C08	MMV688467		0.82	0.26	0.24		13.63				3.91	16			11.9
COc1cc(ccc1n2cc(nn2)c3cccc(c3)C4=NCCN4)C5=NCCN5	Plate D	F10	MMV688474		>32	>32	3.81		>32				>32	>32			>80
NC(=N)c1ccc(cc1)c2cc(on2)c3ccccc3	Plate A	E02	MMV688514		4.04	4.06	1.08		2.54				12.22	4			2.64
COc1ccc(cc1c2cn(nn2)c3cccc(c3)C4=NCCN4)C5=NCCN5	Plate C	B03	MMV688547		>32	>32	1.63		>32				>32	>32			>80
CCc1ccccc1n2c(C)cn3c4C(=O)N(C(C(C)C)C(=O)OC)C(=O)N(C)c4nc23	Plate E	H10	MMV688550		0.99	<0.13	<0.13		>32				>32	>32			44.3
CO\N=C(/C(=O)OC)\c1ccccc1CO\N=C(/C)\c2cccc(c2)C(F)(F)F	Plate E	G06	MMV688754		1.935	33.625	26.16		>64				>64	>64
Cc1nn2C(=O)C3=C(CCCC3)Nc2c1c4ccc(Cl)cc4	Plate A	B05	MMV688776	x	0.715	0.495	0.14		44.025				>64	48
Cc1nn2c(O)c3CCCCc3nc2c1c4ccc(F)cc4	Plate A	H04	MMV099637	x	2.205	1.935	0.48		50.38				>64	>64
Cc1onc(C)c1COc2cccc(c2)C(=O)Nc3ncccc3C	Plate A	D05	MMV688793	x	>64	2.07	0.65		>64				>64	>64
O=C(NCCc1ccn(n1)c2ccccc2)C3CCCCC3	Plate E	B10	MMV688795		0.735	0.15	<0.13		>64				>64	>64
Fc1ccc(cc1)c2oc(cc2)C(=O)NCc3nnc4CCCCCn34	Plate A	A06	MMV688796	x	2.07	0.1	0.13		>64				>64	>64
CC1CCCCN1C(=O)NCCc2coc(n2)c3ccc(F)cc3	Plate A	E05	MMV688797	x	0.48	0.13	0.11		>64				>64	>64
CS(=O)(=O)c1ccccc1C(=O)N(Cc2ccccc2)c3ccccc3	Plate A	H05	MMV688798		35.41	0.555	0.395		>64				>64	>64
CCc1nn(C)c(C(=O)NCc2ccc(Oc3ccc(C)cc3)cc2)c1Cl	Plate A	B06	MMV688934	x	5.35	32.955	20.355		45.635				56.02	48
CC(C)(C)C(O)C(Oc1ccc(cc1)c2ccccc2)n3cncn3	Plate A	D06	MMV688942	x	0.055	32.94	28.025		>64				>64	>64
CC1COC(Cn2cncn2)(O1)c3ccc(Oc4ccc(Cl)cc4)cc3Cl	Plate A	C06	MMV688943		0.015	32.455	26.23		44.7				30.94	>64
O=C(NCCc1csc(n1)c2ccccc2)c3ccccc3	Plate A	G05	MMV688958	x	0.915	0.15	0.16		>64				35.895	>64
Fc1ccc(cc1)N2CCN(CCCCN(CC#N)C(=O)OCc3ccccc3)CC2	Plate C	A02	MMV675997		4.62	24.92	16.38		25.4	>100	22.2	>30	>32	>32	36.7	15.3
FC1=C(C=C(NC(=O)N2CCCC2)C=C1)C1=NC2=CC(=CN=C2N1)C1=CC=CC=C1	Plate D	G08	MMV688372	x	<0.13	<0.13	<0.13		0.16				0.44	16
CC1=C(C)C(NC(N2N=C(C)C=C2NC(C3=CC=C(S(=O)(N(CC)CC)=O)C=C3)=O)=N1)=O	Plate C	A10	MMV595321		1.96	5.3	1.7		6.87				6.56	>64
O=C(N1CCN(CC2=CC=C(NS(=O)(C3=CC=C(C)C=C3)=O)C=C2)CC1)C4=CC(C#N)=CC=C4	Plate C	B10	MMV689028		1.2	0.14	0.12		32				>64	>64
O=C(N1CCN(CC2=CC=C(NS(=O)(C3=CC=C(OC)C=C3)=O)C=C2)CC1)C4=CC(C#N)=CC=C4	Plate C	C10	MMV689029		2.7	0.5	0.4		52.2				>64	>64
CC1=C(F)C=CC=C1CN2CCCC(CC3=NC(C4=CC=C(NC(C)=O)C=C4)=NO3)C2	Plate C	B09	MMV689061	x	2.8	32.3	25.1		1.59				29.4	>64
O=C(N1CC(C2=CC(NC)=CC(C)=N2)OCC1)C3=NNC4=C3C=CC=C4	Plate C	E09	MMV689709		3.89								>64
Clc1ccc(CN2CCN(CC2)C3=NCCN3)cc1Cl	Plate C	B08	MMV689060	x	6.57	31.6	30.1		>64				>64	>64
CC(N(C)c1ncc2c(N)nc(N)nc2n1)c3cc(Cl)cc(Cl)c3	Plate C	H10	MMV689437						0.543139				5.89703	>32
FC(F)(F)c1ccc(cc1)N(C2CCN(CC2)c3ccc(cn3)C(F)(F)F)c4cccnc4	Plate E	E06	MMV689243		0.015												25.8
FC(F)(F)c1ccc(cc1)N2CCN(CC2)C(=O)[C@@H](c3ccc(Cl)cc3)c4cccnc4	Plate E	C06	MMV689244		0.0075												19
COC1=C(OCCCCOC2=CC=C(C3=NNN=N3)C=C2)C=C(C([C@@H]4[C@H]5CC=CC4)=NN(C6CCCCCC6)C5=O)C=C1	Plate B	C02	MMV690027			0.02
COC1=C(OCCCCOC2=CC=C(C3=NNN=N3)C=C2)C=C(C4=NN(C5CCCCCC5)C(C4(C)C)=O)C=C1	Plate A	C05	MMV690028			0.79
C[C@@H](N(C)c1ncc2c(N)nc(N)nc2n1)c3ccc4CCCCc4c3	Plate C	D08	MMV690103						0.469042				7.09562	8
COc1ccc(Oc2ccc(cc2)[C@@H](C)N(C)c3ncc4c(N)nc(N)nc4n3)cc1	Plate C	E08	MMV690102						0.03				5.43805	4
Structures highlighted in yellow = Single enantiomer but absolute configuration unknown as of today
a All these assays have been kindly performed by the Laboratory of Microbiology, Parasitology and Hygiene (LMPH), Univ. of Antwerp; contact persons are An Matheeussen and Louis Maes at an.matheeussen@uantwerpen.be and louis.maes@uantwerpen.be
b Assays kindly performed by the London School of Hygiene & Tropical Medicine
c Assays kindly performed by the Parasite Chemotherapy Unit at Swiss Tropical and Public Health Institute; contact person is Dr Marcel Kaiser at marcel.kaiser@unibas.ch
d Assay kindly performed by Abbvie

## Sheet: CRYPTOSPORIDIOSIS
Note: empty cell = "not tested"					Anti - Cryptosporidium parvum activity data	Anti - Cryptosporidium parvum activity data	Cytotoxicity data
Smiles	Rack	Position	MMV ID	Analogues available	Compounds added 3h after t0, IC 50 (μM)a	Compounds added at t0, IC 50 (μM)b	HL60 CC50 (μM)	HepG2 CC20 (μM)c
COc1ccc(OC)c(NCc2ccc3nc(N)nc(N)c3c2Cl)c1	Plate D	H09	MMV675968	x	3.98	0.1-1.0	>25	3.44
COc1ccc(cc1OC)c2nn(C(C)C)c3ncnc(N)c23	Plate C	G03	MMV675993		13.9	0.5	25.08	1.63
Clc1ccc(cc1)n2cc(COc3ccnc4ccccc34)nn2	Plate C	E02	MMV675994		1.51	>5	>50	13.6
CS(=O)(=O)N1CCC(Cn2nc(Cc3cccc4ccccc34)c5c(N)ncnc25)CC1	Plate D	D10	MMV676050		>10	0.1-0.5	47.25	53
COc1cc(NC(=O)CC2=NN(C)C(=O)c3ccccc23)ccc1Cl	Plate C	F02	MMV676053	x	0.68	<0.1	>50	>80
Nc1ncnc2c1c(Cc3cccc4ccccc34)nn2CC5CCNCC5	Plate D	G10	MMV676182		25.9	0.5	>50	>80
CC(C)C(Oc1cccc2ccccc12)C(=O)O	Plate C	G02	MMV676191	x	>10	>10	>50	>80
CC(C)(C)n1nc(Cc2cccc3ccccc23)c4c(N)ncnc14	Plate E	C05	MMV676599	x	>10	0.1-0.5	24.06	19
CCOc1ccc2cc(cnc2c1)c3nn(c(N)c3C(=O)N)C(C)(C)C	Plate B	F06	MMV688853			0.05-0.2
CCOc1ccc2cc(ccc2c1)c3nn(CC4CCN(C)CC4)c5ncnc(N)c35	Plate B	A06	MMV688854			0.05-0.2
Nc1ncnc2c1ncn2C[C@@H](O)[C@@H](O)C(=O)O	Plate B	D06	MMV689255		Not restested. See ref. for reported activityd	Not restested. See ref. for reported activityd		>80
a Cell and high-content microscopy based assay kindly performed by the Huston group at the University of Vermont
b Reverse transcriptase (RT)-qPCR cell assay kindly performed by the Castellanos group at UTMB, Galveston, Texas
c Assay kindly performed by Abbvie
d IC50=3 μM in (RT)-qPCR assay; more details in the following publication: Efficacy of S-adenosylhomocysteine hydrolase inhibitors, D-eritadenine and (S)-DHPA, against the growth of Cryptosporidium parvum in vitro, Vlasta Ctrnáctá , Jason M. Fritzler, Mária Šurinová, Ivan Hrd, Guan Zhu and František Stejskal, Experimental Parasitology, 2010; 126(2): 113-6. doi: 10.1016/j.exppara.2010.04.007

## Sheet: L. FILARIASIS-ONCHOCERCIASIS
Note: empty cell = "not tested"						Anti - Brugia pahangi activity dataa		Anti - Brugia malayi activity data	Anti - Onchocerca activity									Cytotoxicity data		analogues available
Smiles	Rack	Position	MMV ID	Analogues available	Target ID work instigated	Average inhibition motility at 10 μM (%)	Average day 3 IC50 (μM)	Effect on motility	O. gutturosa adult males: Motility reduction at 12.5 μM (%)b	O. gutturosa adult males: MTT reduction at 12.5 μM (%)b	O. gutturosa adult males: EC50 (μM)b	O. lienalis microfilariae Motility reduction (%)b	O. lienalis microfilariae EC50 (μM)b	O. ochengi adult females: final mean inhibition motility at 10 μM on Day 7 (%)c	O. ochengi adult males: final mean inhibition motility at 10 μM on Day 5 (%)c	O. volvulus L3 Molting assay: inhibition at 10 μM (%)d	O. volvulus L3 Molting assay: IC50 (μM)d	HL60 CC50 (μM)	HepG2 CC20 (μM)e
COC(=O)C1=C(C)NC(=C(C1c2cccc3nonc23)C(=O)OC(C)C)C	Plate B	C06	MMV001493						100	79	0.89	53							66
Oc1c(I)cc(I)c2cccnc12	Plate B	E06	MMV002817						100	88	0.46	93.3							2.53
CC1=C(C(=O)c2c(F)cc(F)cc2N1)c3ccc(Oc4ccc(OC(F)(F)F)cc4)cc3	Plate E	C04	MMV671636						58.9	56.91	2.91	100	1.37						>80
CC1(C)OB(O)c2ccc(cc12)C3=NOC(C3)(c4cc(Cl)c(F)c(Cl)c4)C(F)(F)F	Plate B	E05	MMV687775					50% inhibition at 10 μM											15.4
Cc1cc(ccc1C(=O)NCc2ccc3B(O)OC(C)(C)c3c2)C4=NOC(C4)(c5cc(Cl)c(F)c(Cl)c5)C(F)(F)F	Plate B	B05	MMV687776					IC50=3.04 μM											10.9
Nc1ncc(cc1c2ccc(nc2)C(F)(F)F)c3ccc(nc3)C(F)(F)F	Plate B	H05	MMV668727									93							>80
COc1ccc(cc1)N(CCc2cccc(C)n2)C(=O)C3CCCCC3	Plate D	H10	MMV675996		X	11			42.86	35.7		13		4	7	100	1.34	>50	>80
CC(=O)N(CCN(C(=O)c1ccc(F)cc1)c2ccccc2)c3ccccc3	Plate D	B08	MMV676064		X	4			42.86	0		13.3		4	0	100	3.13	>50	39
Sc1nnc(NC(=O)c2cc(Br)ccc2Cl)s1	Plate E	G10	MMV676492			69	9.4		29	0		27		4	0	36		>50	>80
CC(C)(C)c1ccc(N[C@@H]2CCCC[C@H]2NC(=O)c3occc3)cc1	Plate C	H02	MMV675969			3			50	37.72		13.3		0	1	80		>50	35.9
COc1ccc(cc1)N(CCc2cccc(C)n2)C(=O)C	Plate D	D05	MMV675995			6			35.71	29.62		13.3		0	6	88		>50	>80
Fc1ccc(cc1)C(=O)N(CCNc2ccccc2)c3ccccc3	Plate C	A03	MMV676204	X		17			28.57	0		13.3		0	0	89		>50	18.5	x
COC(=O)c1c2CCN(Cc3ccccc3)Cc2sc1NC(=O)C4=Cc5ccccc5OC4=O	Plate B	A02	MMV676480			10			21.43	0		33.3		8	0	100		>50	12.3
CCCCc1ccc(NC(=O)Nc2ccc(O[C@H]3CCCC[C@@H]3N(C)c4ccccc4)c(F)c2)cc1	Plate D	F08	MMV676063		X	61	8.4		14.29	0		33.3		57	61	100	1.09	6.24	5.77
a Assays kindly performed by Univ. of Calif. San Francisco; contact person is Dr. Judy Sakanari at Judy.Sakanari@ucsf.edu
b Assays kindly performed by Imperial College London; contact person is Dr. Simon Townson at s.townson@imperial.ac.uk
c Assays kindly performed by the University of Buea; contact person is Dr. Fidelis Cho-Ngwa at chongwa_ub@yahoo.co.uk
d Assays kindly performed by the laboratory of Molecular Parasitology at the New York Blood Center; contact person is Dr. Sara Lustigman at slustigman@nybc.org
e Assay kindly performed by Abbvie

## Sheet: WOLBACHIA (LF)
Smiles	Rack	Position	MMV ID	Analogues available	Reduction in Wolbachia infected cells at 10 μM (%)	HepG2 CC20 (μM)a
CCc1nc2ccc(cn2c1N(C)Cc3cccs3)C(=O)NCc4ccc5OCOc5c4	Plate D	G07	MMV407539		45	18.6
CCS(=O)(=O)N(Cc1occc1)Cc2cc3ccc(C)cc3nc2O	Plate E	C02	MMV676398	x	52	>80
FC(F)(F)C1=C(C(N2CCCCC2)=O)N(C=CC=C3OC)C3=N1	Plate A	B02	MMV1110498		IC50 = 0.5 μM	>80
a Assay kindly performed by Abbvie

## Sheet: SCHISTOSOMIASIS
Note: empty cell = "not tested"					Anti - Schistosoma mansoni activity dataa			Anti - Schistosoma mansoni activity datab		Anti - Schistosoma mansoni activity datac	Cytotoxicity data
Smiles	Rack	Position	MMV ID	Analogues available	Larva IC50 (μM)	Juveniles IC50 (μM)	Adults IC50 (μM)	Newly Transformed Schistosomula: inhibition at 10 μM at 72h (%)	Newly Transformed Schistosomula: IC50 at 72h (μM)	Adults: Effect at 10 μM after 48h	MRC5 CC50 (μM)a	CHO CC50 (μM)d	HepG2 CC20 (μM)e
Cn1ncc2c(nc(NCCc3c[nH]c4ccccc34)nc12)N1CCOCC1	Plate B	C04	MMV676382					88	0.43	active			4.63
COCC(C)NC(=O)CSc1ncnc2sc(cc12)-c1ccccc1	Plate B	D04	MMV676536	x				50		inactive			>80
O(c1ccccc1)c1ccc(cc1)-c1cncc(n1)-c1ccc2[nH]ccc2c1	Plate D	A08	MMV688178	x	1.4	2.1	3.7	100	0.27	active	20		25.7
COc1ccc(cc1OC)-c1nnc2ccc(cn12)-c1cccc(c1)C(C)C	Plate C	H03	MMV688313		6.6	4	1.6	79	5.69	active	18.6		7.5
COc1ccc(cc1)-c1cnc2cnc(cn12)-c1cccc(OC(C)C)c1	Plate E	A10	MMV688270		6.7	5.7	4.9	93	1.18	active	40.1		24.3
C1CCN(C1)C(c2ccccn2)c3c([nH]c4ccccc34)c5ccccc5	Plate B	D11	MMV688762	x	0.5	2.5	3.2	100	0.51		86		1
Cc1ccccc1C(=O)N2N=C(Nc3ccccc3)SC2(C)C	Plate E	A04	MMV688771	x	6.7	5.8	5.3	0			>50	>50	8
CN1CCN(CC1)C(c2cccs2)c3c(C)[nH]c4ccccc34	Plate B	G10	MMV688768	x		3.8	7.2	100	0.29		>20		8.46
CNc1nnc(SC2=C(Cl)C(=O)N(N=C2)c3ccccc3)s1	Plate B	C11	MMV688763			3.7		100	0.15				1.55
CS(=O)(=O)c1ccc(cc1[N+](=O)[O-])C(=O)N(CC2CCCO2)c3nc4ccccc4s3	Plate B	A11	MMV688761		0.29	3.22	4.8	100			6.19		6.94
CC(C(SC1=NC=CC=N1)=C2C)=NN2C(NC3=CC=CC(C(F)(F)F)=C3)=O	Plate E	F03	MMV688552			4.05	2	33.3		active	85% cell death at 15 μM		30.7
COc1ccc(c(O)c1)c2onc(c2c3ccc(Cl)cc3)C(F)(F)F	Plate E	D02	MMV688766		3.36	7.02	5.3	20			8.31	>50
CC(C)c1ccc(NC(=O)COC2=CC(=C(C#N)C(=O)N2C)C)cc1	Plate C	H06	MMV1198433	x		3.88	7.2	13.3					>80
a Screening data described more fully in the following publication: High throughput screening identifies novel lead compounds with activity against larval, juvenile and adult Schistosoma mansoni, Nuha Mansour, Ross Paveley, J. Mark F. Gardner, Andrew S. Bell, Tanya Parkinson and Quentin Bickle, PLoS Neglected Tropical Diseases, 2016 (http://dx.doi.org/10.1371/journal.pntd.0004659)
b Assays kindly performed by the Keiser lab at the Swiss Tropical and Public Health Institute
c Phenotypic assays kindly performed by the Caffrey group at the Center for Discovery and Innovation in Parasitic Diseases, Skaggs School of Pharmacy and Pharmaceutical Sciences, UC San Diego (www.cdipd.org)
d Assays kindly performed by the University of Cape Town
e Assay kindly performed by Abbvie

## Sheet: HOOKWORM-TRICHURIASIS
Smiles	Rack	Position	MMV ID	Anti - Ancylostoma ceylanicum activity data: inhibition (%)a	Anti - Trichuris muris activity data: inhibition (%)a	HepG2 CC20 (μM)b
ClC1=CC=C([C@@](C)(C2=CC=CC=C2)OCCC3N(C)CCC3)C=C1	Plate B	F05	MMV637229	76% at 200 μM (L3) , 47% at 50 μM (adult)	1.5% at 100 μM (L3) , 100% at 50 μM (adult)	9.28
ClC1=CC(N=C(N)O2)=C2C=C1	Plate B	F04	MMV003270	98% at 200 μM (L3) , 28% at 50 μM (adult)		>80
a Assays kindly performed by the Keiser lab at the Swiss Tropical and Public Health Institute
b Assay kindly performed by Abbvie
Note: empty cell = "not tested"

## Sheet: TOXOPLASMOSIS
Note: empty cell = "not tested"					Anti - Toxoplasma gondii activity dataa							Cytotoxicity data
Smiles	Rack	Position	MMV ID	Analogues available	Inhibition of plaque forming efficiency (%), Experiment A	Inhibition of plaque forming efficiency (%), Experiment B	2-day killing assay: inhibition at 10 μM (%), Experiment C	2-day killing assay: inhibition at 10 μM (%), Experiment D	2-day killing assay: inhibition at 10 μM (%), Experiment E	2-day killing assay: IC50 (μM), Experiment F	2-day killing assay: IC50 (μM), Experiment G	HL 60 CC50 (μM)	CHO CC50 (μM)b
CC(=O)N1CCN(CC1)c1ccc(Oc2ccc(Cl)cc2O)cc1	Plate E	H02	MMV688330		~90	~90	70.9699	22.4126	64.5931	no inhibition	no inhibition	>50
Nc1nc(N)c2c3CCN(Cc4ccccc4)Cc3sc2n1	Plate E	D07	MMV688345	x	100		54.1734	83.1922	81.5802	7.06	no inhibition	>50
CC(C)(C)OC(=O)N1CCC(Cn2nc(-c3cnc4ccccc4c3)c3c(N)ncnc23)CC1	Plate D	E07	MMV688364		100	~75	1.8825	36.1276	0			>50
Nc1ncnc2n(CC3CCNCC3)nc(-c3cnc4ccccc4c3)c12	Plate E	C07	MMV688411		~60		48.777	72.3505	92.7979	6.77	7.55		>50
CC(C)n1nc(-c2cc3c(Cl)cccc3[nH]2)c2c(N)ncnc12	Plate C	G05	MMV688417	x	100		99.6405	100	99.5295	0.16		>25
Nc1ncnc2[nH]nc(Cc3cccc4ccccc34)c12	Plate D	H07	MMV688469		100		54.6569	89.2541	63.2977	2.31	3.05	>25
CS(=O)(=O)N1CCC(CCn2nc(Cc3cccc4ccccc34)c3c(N)ncnc23)CC1	Plate A	G02	MMV688470		100	100	0	63.9227	20.642	no inhibition	no inhibition	>50
CC(C(=O)Nc1ccc2oc(nc2c1)-c1ccncc1)c1ccccc1	Plate A	F03	MMV688471		100	~75	3.74833	62.5886	1.05244	no inhibition	no inhibition	>50
CC(Oc1cccc(Cl)c1)C(=O)Nc1ccc2oc(nc2c1)-c1ccncc1	Plate A	A03	MMV688472		100	100	0	85.4201	81.5607	no inhibition	no inhibition	>25
Fc1ccc(cc1)-c1[nH]c(cc1-c1ccncc1)C1CCN(CC1)C(=O)OCc1ccccc1	Plate C	C08	MMV688509		~85		77.0102	76.7594	99.1212	0.87		>50
CC(C)(C)n1nc(-c2ccccc2)c2c(N)ncnc12	Plate A	C03	MMV688548		100		96.5271	100	97.5502	1.1		>25
CN1CCC(CC1)c1cc(c([nH]1)-c1ccc(F)cc1)-c1ccncc1	Plate C	G11	MMV688703	x	100		99.2987	100	97.8557	1.21		>50
Cc1cc2nc(NC(=O)C(C)(C)C)nc(Cl)c2n1Cc1ccc(Cl)cc1	Plate A	G03	MMV688704		~85	~50	0	63.8597	0	no inhibition	no inhibition	>25
CC(C)(C)n1nc(Cc2ccc(F)c(Cl)c2)c2c(N)ncnc12	Plate C	A06	MMV688852	x	100		98.2751	100	95.5523	1.7		>25
Cc1cc(NC(=O)c2ccc(Oc3ccc(Cl)cc3O)o2)no1	Plate C	H11	MMV688955		~85		69.9979	64.8218	21.9621	7.32	no inhibition	>50
a Assays kindly performed by the Shanmugam group at CSIR-National Chemical Laboratory, Pune (India)
b Assays kindly performed by the University of Cape Town

## Sheet: DENGUE-CHIKUNGUNYA
				Anti - Dengue activity dataa					Anti - Chikungunya activity dataa	Cytotoxicity dataa
Smiles	Rack	Position	MMV ID	HCI DV1/A549 IC50 (μM)	HCI DV2/A549 IC50 (μM)	HCI DV2/Huh7 IC50 (μM)	HCI DV3/A549 IC50 (μM)	HCI DV4/A549 IC50 (μM)	HCI CHIKV/Huh7 IC50 (μM)	HepG2 CC50 (μM)	A549 CC50 (μM)	HUH7 CC50 (μM)
COC(=O)c1ccc(F)cc1NS(=O)(=O)c2cccc(c2)c3cnn(Cc4ccccc4)c3	Plate A	H02	MMV688350	5	6	10	>50	>50	10	10	>50	20
CC(C)(C)OC(=O)N1CCN(CC1)c2nccc(n2)c3ccc(s3)c4ccc(Cl)cc4	Plate A	A04	MMV688416	7	7	>50	2	3	10	>50	>50	>50
CC(C)(C)C(=O)N(CCCCCCN1C[C@H](O)[C@@H](O)[C@H](O)[C@H]1CO)C2CCCCCC2	Plate E	F11	MMV688543	0.07	0.6	2	0.08	0.2	>50	>50	>50	>50
OC[C@H]1O[C@H](C(O)[C@H]1O)n2c3ccc(Cl)cc3c4c(ncnc24)c5oc6ccccc6c5	Plate C	F11	MMV688921	5	7	>50	3	3	>50	10	>50	1
Clc1ccc(cc1)[C@@H]2[C@H](Oc3ccccc3)C(=O)N2CCn4cnc5c(NCc6ccccc6)ncnc45	Plate E	B11	MMV688352	3	6	3	4	2	6	3	40	10
a Assays kindly performed by the Novartis Institute for Tropical Disease; contact person is Dr. Ghislain Bonamy

[truncated: 5 more sheets: REFERENCE COMPOUNDS, MASTER SHEET, in vitro DMPK, in vivo DMPK, ESRI_MAPINFO_SHEET]
