# Supplementary material for: Probing the distinct chemosensitivity of Plasmodium vivax liver stage parasites and demonstration of 8-aminoquinoline radical cure activity in vitro
Source: Sci Rep. 2021 Oct 7;11:19905. doi: 10.1038/s41598-021-99152-9 (PMC8497498; doi:10.1038/s41598-021-99152-9)
Supplement: Supplementary file 6 — Supplementary Information 6. [file 41598_2021_99152_MOESM6_ESM.xlsx]

## Sheet: TableS3
Dose response runs against P. vivax mature hypnozoites (Radical Cure mode), independent experiments for a particular compound are shown as different colored lines, EC50's from independenet runs are separated by commas. Data shown are from v1 and v2 assay formats. Bars, when present, represent S.D. of duplicate wells from the v2 assay format.						All compounds for which 1) P. vivax dose response data was obtained and 2) any single point result against the P. berghei liver stage, P. falciparum blood stage, P. falciparum gametocyte stage, or P. cynomolgi blood stage was reported as >75% (data from Fig. 6). Pubmed ID's (PMID) are used to cite data sources. Van Voorhis et al. 2016 (PMID 27467575) includes data from several reports of the Mala…
Molecule Name	Structure	Synonyms	Radical Cure Hypnozoite Quantity EC50 (μM)	Radical Cure Hypnozoite Quantity Plot		P. berghei Sporozoite Luciferase Assay at 10 μM [PathogenBoxWebsite (https://www.mmv.org/mmv-open/pathogen-box/about-pathogen-box)]	P. berghei Liver Stage (Luciferase) at 5 µM [PMID: 27467575]	P. berghei Max		P. falciparum Gametocyte NF54-pfs16-GFP-luc Early Stage (I-III) Luciferase at 5 µM [PMID: 27467575]	P. falciparum NF54-pfs16 GFP-luc Gametocyte Early Stage (I-III) GFP-MTR at 5 µM [PMID: 27467575]	P. falciparum Gametocyte Stage I at 12.5 µM [PMID: 27467575]	P. falciparum Gametocyte Stage II at 12.5 µM [PMID: 27467575]	P. falciparum Gametocyte Stage III at 12.5 µM [PMID: 27467575]	P. falciparum Stage I-III Gametocyte Max		P. falciparum Gametocyte Stage IV at 12.5 µM [PMID: 27467575]+D3:X3	P. falciparum Gametocyte Stage V at 12.5 µM [PMID: 27467575]	P. falciparum Gametocyte NF54-pfs16 GFP-luc Late Stage (IV-V) GFP-MTR at 5 µM [PMID: 27467575]	P. falciparum Gametocyte NF54-pfs16-GFP-luc Late Stage (IV-V) Luciferase at 5 µM [PMID: 27467575]	P. falciparum Gametocyte NF54- Late Stage (IV-V) 5 µM [PMID: 27467575]	P. falciparum Gametocytes 3D7, Stage IV-V, pLDH, 72h, at 3.7 µM [PMID: 27467575]	P. falciparum strain NF54 Gametocyte Late Stage IV/V Resazurin at 5 µM [PMID: 27467575]	P. falciparum Gametocyte 3D7A Female Gamete Formation Acridine Orange at 5 µM [PMID: 27467575]	P. falciparum NF54 Gametocytes Stage V at 10 μM [PathogenBoxWebsite (https://www.mmv.org/mmv-open/pathogen-box/about-pathogen-box)]	P. falciparum Female Gametocyte Stage V at 1 µM [PMID: 27467575]	P. falciparum Male Gametocyte Stage V at 1 µM [PMID: 27467575]	P. falciparum Stage IV-V Max		P. cynomolgi Blood Stage (20% Mf serum) at 10 µM [PMID31406175]	P. falciparum Blood Stage (20% human serum) at 10 µM [PMID: 31406175]	P. falciparum Blood Stage (0.5% albumax) at 10 µM [PMID: 31406175]	P. falciparum Blood Stage Max
UGA-0000255		AG-690/36876055, MMV666101	> 10.0, > 10.0				1.92203	1.92203		16.4838	84.7065	30.9392	31.4976	3.58324	84.7065		-3.61061	2.4975	28.451	12.0927	39.4566	3.2342	23.8826	1.57246		7.88225	-8.99609	39.4566
UGA-0002489		Bedaquiline, MMV689758	> 1.00																											7.10267	26.3827	98.216	98.216
UGA-0002266		DDD00108451, MMV667494	> 50.0																						Series known to be active					104.258	98.155	30.244	98.155
UGA-0001634		Lumefantrine, MMV000014	>10.0, > 10.0																											99.867	97.8317	97.594	97.8317
UGA-0002108		MMV000063, Sitamaquine	> 10.0																											94.3473	89.8507	95.4153	95.4153
UGA-0015426		MMV000448	> 50.0, > 50.0, > 50.0, > 50.0				97.5931	97.5931		94.5615	101.259	92.4862	97.7778	90.1462	101.259		78.1523	76.1239	101.363	97.479	95.2592	17.3126	50.4962	96.8406		24.6026	97.4749	101.363
UGA-0015321		MMV000753	> 50.0, > 50.0, > 50.0, > 50.0				57.1197	57.1197		94.8639	107.267	99.0286	99.4203	98.4913	107.267		98.2131	97.9021	52.6738	19.7111	49.6749	20.7746	84.8124	6.38018		-4.38041	3.80704	98.2131
UGA-0015174		MMV000787	> 50.0, > 50.0, > 50.0, > 50.0				97.1248	97.1248		24.0596	91.3374	98.1545	97.1722	96.049	98.1545		96.9473	99.2008	102.367	98.769	77.7733	33.708	100	66.2869		14.3206	19.0155	102.367
UGA-0015051		MMV000963	> 50.0, > 50.0, > 50.0, > 50.0				96.5778	96.5778		96.089	98.1013	95.8011	88.6957	42.3385	98.1013		38.9426	70.6294	107.143	41.019	100	4.3492	45.6742	60.3826		-14.7438	-30.1776	107.143
UGA-0015351		MMV006172	> 50.0, > 50.0				84.666	84.666		95.1107	101.259	94.5856	99.1304	93.2579	101.259		83.6234	87.1129	104.344	98.3808	86.7424	26.385	0	105.612		-3.09695	56.4057	105.612
UGA-0015114		MMV007020	> 50.0, > 50.0, > 50.0, >50.0				84.9443	84.9443		40.252	-42.0732	83.3817	42.3012	11.6528	83.3817		3.9093	13.4865	-10.3175	13.1596	25.3443	7.6866	26.8506	16.2361		-42.2844	-23.5594	26.8506
UGA-0015331		MMV007591	> 50.0, > 50.0, >50.0				68.295	68.295		35.5886	94.0162	17.9971	29.6451	43.6745	94.0162		56.4409	87.5125	103.852	98.1708	100	50.4015	85.9564	94.6093		4.72019	16.2559	103.852
UGA-0015356		MMV007881	> 50.0, > 50.0				43.9002	43.9002		7.04077	7.64547	4.79782	3.08391	3.37597	7.64547		14.0359	16.0839	1.00402	19.3503	86.1534	12.6856	76.16	0.107031		-25.0685	30.9219	86.1534
UGA-0015358		MMV007978	> 50.0, > 50.0				57.0611	57.0611		10.6514	30.1112	-15.3591	9.85508	-11.6926	30.1112		9.76325	39.8601	16.0643	-4.5066	100.367	11.4158	28.6903	-3.55605		2.15899	22.0344	100.367
UGA-0015132		MMV008149	> 16.7, > 50.0, > 50.0, > 50.0				89.8903	89.8903		8.63626	-8.91207	51.2707	23.8647	5.28055	51.2707		15.5383	-0.7992	21.7463	23.2966	38.4095	14.5294	0	10.4706		-40.1929	49.6875	38.4095
UGA-0002135		MMV010545	> 50.0, > 16.7, > 50.0			100		100																	82			82		37.5493	83.99	28.211	83.99
UGA-0002136		MMV010576	> 50.0, >50.0			100		100																	94			94		102.65	102.713	51.136	102.713
UGA-0002137		MMV010764	> 1.00			58		58																	18			18		100.91	58.7717	98.9137	98.9137
UGA-0015289		MMV019266	> 50.0, > 50.0, > 50.0, > 50.0, > 50.0				98.5943	98.5943		92.6254	91.0952	96.3536	98.0676	94.9552	98.0676		90.0064	92.6074	94.4675	88.3708	100	13.857	34.6982	40.1297		-10.93	30.7716	100
UGA-0015327		MMV019555	> 50.0, > 50.0, > 50.0				98.8459	98.8459		96.6817	65.9169	82.5076	97.2554	94.0137	97.2554		92.8334	94.006	86.9081	69.6822	100	67.201	72.9295	60.7357		-9.35776	18.8312	100
UGA-0015104		MMV019918	> 10.0				82.6712	82.6712		97.2997	100.134	97.4585	98.0676	97.5012	100.134		96.6933	95.9041	89.8891	95.5691	100	41.7366	84.484	97.9235		38.1324	74.0881	100
UGA-0002164		MMV020388	> 50.0, > 50.0			46		46																	9.53			9.53		51.968	14.437	97.2973	97.2973
UGA-0002172		MMV020670	> 50.0, > 50.0, > 50.0			98		98																	71.26			71.26		23.304	76.7223	89.4677	89.4677
UGA-0002181		MMV022478	> 50.0, >50.0, > 50.0			96		96																	97			97		107.267	105.5	101.915	105.5
UGA-0002187		MMV023860	> 50.0, > 50.0, > 50.0			100		100																	92			92		81.3813	93.6493	68.1163	93.6493
UGA-0002191		MMV023985	> 50.0, > 50.0, > 50.0, > 50.0, > 50.0			100		100																	91			91		71.3677	63.8373	38.5317	63.8373
UGA-0002199		MMV024443	> 50.0, >50.0			100		100																	81			81		83.7793	90.0663	30.0287	90.0663
UGA-0002202		MMV026020	> 50.0, > 50.0, > 50.0			47		47																	38			38		64.8757	60.2487	99.3667	99.3667
UGA-0002203		MMV026313	> 50.0, > 50.0			52		52																	43			43		74.416	56.542	95.1567	95.1567
UGA-0002204		MMV026356	> 50.0, > 50.0			100		100																	89			89		57.5497	68.377	87.7447	87.7447
UGA-0002205		MMV026468	> 50.0, > 50.0, > 50.0			57		57																	5			5		32.7413	44.3517	90.423	90.423
UGA-0002225		MMV085499	> 50.0, > 50.0, > 50.0			100		100																	87			87		92.3363	95.9393	99.1057	99.1057
UGA-0000650		MMV1029203	> 10.0																											-0.662667	8.41033	87.0633	87.0633
UGA-0002231		MMV1030799	> 10.0																											40.9397	15.7277	99.2273	99.2273
UGA-0002233		MMV1088520	> 10.0																											30.5103	78.474	100.205	100.205
UGA-0015082		MMV396595	> 16.7, > 50.0, > 50.0				89.5414	89.5414		26.8404	-4.87805	10.13	29.3953	40.1467	40.1467		24.4789	39.4605	76.5873	18.3718	39.7509	10.9386	100	48.2372		5.86699	3.23132	100
UGA-0015383		MMV396665	> 50.0, > 50.0, > 50.0				-0.33274	-0.33274		83.9431	13.9241	81.109	49.4619	-5.44357	83.9431		20.6815	17.3826	5.42636	-0.273138	45.4054	11.5104	0	0.918728		-22.2748	-1.82293	45.4054
UGA-0015181		MMV396797	> 50.0, > 50.0				80.0489	80.0489		94.1705	22.8916	95.6906	98.744	95.2381	98.744		88.7906	91.5085	108.14	84.2155	89.8697	24.8072	61.0098	88.1401		-16.783	-13.8418	108.14
UGA-0002254		MMV560185	> 10.0			92		92																	93			93		16.6113	13.7253	26.305	26.305
UGA-0015103		MMV665786	> 50.0, > 50.0, > 50.0				69.4802	69.4802		90.4177	79.784	96.3188	58.621	16.9445	96.3188		13.403	31.6683	-6.17433	20.2025	4.48365	24.9014	51.4584	-10.8133		-4.84724	-9.89303	51.4584
UGA-0000253		MMV665807	> 10.0, > 10.0, > 10.0				94	94		32.8624	104.294	98.5635	98.744	96.6525	104.294		91.5262	88.2118	30.1248	-5.71767	86.8635	10.0626	26.4638	-11.7261		-6.93741	24.8902	91.5262
UGA-0015276		MMV665864	> 50.0, > 50.0, > 50.0, > 50.0				12.6917	12.6917		21.6768	40.5782	97.5426	95.1738	76.2389	97.5426		86.5042	92.7073	43.4799	11.4689	81.3823	44.0298	34.4761	30.8389		-29.5764	-9.23631	92.7073
UGA-0015280		MMV665878	> 50.0, > 50.0, > 50.0				49.0194	49.0194		75.6046	97.7601	93.5911	97.2947	91.1363	97.7601		69.6417	65.1349	59.8777	12.8134	73.3241	22.5114	36.3216	77.094		36.6384	70.8746	77.094
UGA-0015319		MMV665902	> 50.0, > 50.0, > 50.0				54	54		87.5497	94.493	97.79	93.8164	85.1957	97.79		71.4654	65.1349	55.6435	44.7869	91.4889	28.7088	47.5525	13.638		-26.6406	-19.3196	91.4889
UGA-0000254		MMV665916	> 10.0, >10.0				77.3822	77.3822		24.9596	28.5188	12.3757	9.66185	7.26075	28.5188		3.07632	7.99201	2.14157	17.2553	30.2301	3.754	27.7445	54.8953		-26.3746	13.2609	54.8953
UGA-0015116		MMV665961	> 50.0, > 50.0, > 50.0				5.09049	5.09049		20.2006	96.4897	29.8342	24.3478	-2.07447	96.4897		7.93954	3.5964	23.543	8.28293	40.1339	3.2516	94.3524	31.6033		-19.1578	-49.2217	94.3524
UGA-0000329		MMV666693	> 10.0, > 10.0, > 10.0				97.5728	97.5728		23.2468	-17.9292	23.9779	27.7295	17.5861	27.7295		3.38027	2.4975	93.9569	12.5046	94.6604	12.2674	70.3232	-6.2109		-15.0992	-2.88937	94.6604
UGA-0002267		MMV668727	> 50.0																											44.7073	41.192	78.6637	78.6637
UGA-0002271		MMV675993	> 50.0, > 50.0																											101.509	100.31	41.756	100.31
UGA-0002185		MMV676359	> 50.0, >50.0			0		0																	0			0		26.3093	15.8413	97.606	97.606
UGA-0002431		MMV688548	> 50.0, > 50.0																											43.5583	22.6407	81.821	81.821
